# Supplementary material for: Valyl benzyl ester chloride
Source: Acta Crystallogr Sect E Struct Rep Online. 2010 Jan 9;66(Pt 2):o324. doi: 10.1107/S1600536810000176 (PMC2979941; doi:10.1107/S1600536810000176)
Supplement: Supplementary file 1 [file e-66-0o324-sup1.cif]

##############################################################################
###                                                                        ###
###        Electronic paper (Acta Crystallographica Section E)             ###
###                                                                        ###
##############################################################################
#                                                                            #
# This CIF contains the data in a paper accepted for publication in Acta     #
# Crystallographica Section E. It conforms to the requirements of Notes      #
# for Authors for Section E, and has been peer reviewed under the auspices   #
# of the IUCr Commission on Journals.                                        #
#                                                                            #
# Full details of the Crystallographic Information File format               #
# are given in the paper "The Crystallographic Information File (CIF):       #
# a New Standard Archive File for Crystallography" by S. R. Hall, F. H.      #
# Allen and I. D. Brown [Acta Cryst. (1991), A47, 655-685].                  #
#                                                                            #
# The current version of the core CIF dictionary is obtainable from          #
# ftp://ftp.iucr.org/pub/cif_core.dic. The current version number is 2.4.    #
#                                                                            #
# Software is freely available for graphical display of the structure(s) in  #
# this CIF.  For information consult the CIF home page http://www.iucr.org/  #
# cif/home.html                                                              #
#                                                                            #
# This file may be used for bona fide research purposes within the           #
# scientific community so long as proper attribution is given to the journal # 
# article from which it was obtained.                                        #
#                                                                            #
##############################################################################
                                             
data_I
_audit_creation_method     SHELXL-97
_chemical_name_systematic
;
1-benzyloxy-3-methyl-1-oxobutan-2-aminium chloride
;
_chemical_name_common
;
Valyl benzyl ester chloride
;
_chemical_formula_moiety     'C12 H18 N O2 +, Cl -'
_chemical_formula_sum     'C12 H18 Cl N O2'
_chemical_formula_iupac     'C12 H18 N O2 +, Cl -'
_chemical_formula_weight     243.72
_chemical_melting_point     ?
_symmetry_cell_setting     monoclinic
_symmetry_space_group_name_H-M     'P 21'
_symmetry_space_group_name_Hall     'P 2yb'
loop_
    _symmetry_equiv_pos_as_xyz
    'x, y, z'
    '-x, y+1/2, -z'
_cell_length_a     9.7050(10)
_cell_length_b     5.4060(10)
_cell_length_c     13.116(2)
_cell_angle_alpha     90.00
_cell_angle_beta     96.580(10)
_cell_angle_gamma     90.00
_cell_volume     683.60(18)
_cell_formula_units_Z     2
_cell_measurement_reflns_used     1449
_cell_measurement_theta_min     2.1071
_cell_measurement_theta_max     26.8536
_cell_measurement_temperature     295(2)
_exptl_crystal_description     prism
_exptl_crystal_colour     colourless
_exptl_crystal_size_max     0.4
_exptl_crystal_size_mid     0.2
_exptl_crystal_size_min     0.2
_exptl_crystal_density_diffrn     1.184
_exptl_crystal_density_meas     ?
_exptl_crystal_density_method     'not measured'
_exptl_crystal_F_000     260
_exptl_absorpt_coefficient_mu     0.267
_exptl_absorpt_correction_type     'multi-scan'
_exptl_absorpt_process_details
;
(<i>CrysAlis Pro</i>; Oxford Diffraction, 2009)
;
_exptl_absorpt_correction_T_min     0.741
_exptl_absorpt_correction_T_max     0.948
_exptl_special_details
;
;
_diffrn_ambient_temperature     295(2)
_diffrn_radiation_type     MoK\a
_diffrn_radiation_wavelength     0.71073
_diffrn_radiation_source     'Nova (Mo) X-ray Source'
_diffrn_radiation_monochromator     'graphite'
_diffrn_measurement_device_type     'Oxford Diffraction Xcalibur Sapphire2'
_diffrn_measurement_method     '\w scan'
_diffrn_detector_area_resol_mean     5.2679
_diffrn_reflns_number     2649
_diffrn_reflns_av_R_equivalents     0.0232
_diffrn_reflns_av_sigmaI/netI     0.0324
_diffrn_reflns_theta_min     2.11
_diffrn_reflns_theta_max     26.89
_diffrn_reflns_theta_full     25.00
_diffrn_measured_fraction_theta_max     0.909
_diffrn_measured_fraction_theta_full     0.999
_diffrn_reflns_limit_h_min     -10
_diffrn_reflns_limit_h_max     12
_diffrn_reflns_limit_k_min     -4
_diffrn_reflns_limit_k_max     6
_diffrn_reflns_limit_l_min     -15
_diffrn_reflns_limit_l_max     11
_refine_special_details
;
Refinement of <i>F</i>^2^ against ALL reflections. The weighted <i>R</i>-factor
<i>wR</i> and goodness of fit <i>S</i> are based on <i>F</i>^2^, conventional
<i>R</i>-factors <i>R</i> are based on <i>F</i>, with <i>F</i> set to zero for
negative <i>F</i>^2^. The threshold expression of <i>F</i>^2^ >
\s(<i>F</i>^2^) is used only for calculating <i>R</i>-factors(gt) <i>etc</i>.
and is not relevant to the choice of reflections for refinement.
<i>R</i>-factors based on <i>F</i>^2^ are statistically about twice as large
as those based on <i>F</i>, and <i>R</i>- factors based on ALL data will be
even larger.
;
_reflns_number_total     2010
_reflns_number_gt     1652
_reflns_threshold_expression     I>2\s(I)
_refine_ls_structure_factor_coef     Fsqd
_refine_ls_matrix_type     full
_refine_ls_R_factor_all     0.0460
_refine_ls_R_factor_gt     0.0339
_refine_ls_wR_factor_gt     0.0732
_refine_ls_wR_factor_ref     0.0771
_refine_ls_goodness_of_fit_ref     1.061
_refine_ls_restrained_S_all     1.060
_refine_ls_number_reflns     2010
_refine_ls_number_parameters     159
_refine_ls_number_restraints     1
_refine_ls_hydrogen_treatment     mixed
_refine_ls_weighting_scheme     calc
_refine_ls_weighting_details
         'calc w=1/[\s^2^(Fo^2^)+(0.0400P)^2^+0.0000P] where P=(Fo^2^+2Fc^2^)/3'
_atom_sites_solution_hydrogens     geom
_atom_sites_solution_primary     direct
_atom_sites_solution_secondary     difmap
_refine_ls_shift/su_max     0.001
_refine_ls_shift/su_mean     0.000
_refine_diff_density_max     0.167
_refine_diff_density_min     -0.244
_refine_ls_extinction_method     none
_refine_ls_extinction_coef     ?
_refine_ls_abs_structure_details     'Flack (1983), 530 Friedel pairs'
_refine_ls_abs_structure_Flack     0.02(8)
loop_
    _atom_type_symbol
    _atom_type_description
    _atom_type_scat_dispersion_real
    _atom_type_scat_dispersion_imag
    _atom_type_scat_source
    'C' 'C' 0.0033 0.0016
                         'International Tables Vol C Tables 4.2.6.8 and 6.1.1.4'
    'H' 'H' 0.0000 0.0000
                         'International Tables Vol C Tables 4.2.6.8 and 6.1.1.4'
    'N' 'N' 0.0061 0.0033
                         'International Tables Vol C Tables 4.2.6.8 and 6.1.1.4'
    'O' 'O' 0.0106 0.0060
                         'International Tables Vol C Tables 4.2.6.8 and 6.1.1.4'
    'Cl' 'Cl' 0.1484 0.1585
                         'International Tables Vol C Tables 4.2.6.8 and 6.1.1.4'
_computing_data_collection     'CrysAlis Pro (Oxford Diffraction, 2009)'
_computing_cell_refinement     'CrysAlis Pro (Oxford Diffraction, 2009)'
_computing_data_reduction     'CrysAlis Pro (Oxford Diffraction, 2009)'
_computing_structure_solution     'SIR92 (Altomare <i>et al.</i>,  1993)'
_computing_structure_refinement     'SHELXL97 (Sheldrick, 2008)'
_computing_molecular_graphics
                   'Stereochemical Workstation Operation Manual (Siemens, 1989)'
_computing_publication_material     'SHELXL97 (Sheldrick, 2008)'
loop_
    _atom_site_type_symbol
    _atom_site_label
    _atom_site_fract_x
    _atom_site_fract_y
    _atom_site_fract_z
    _atom_site_U_iso_or_equiv
    _atom_site_adp_type
    _atom_site_calc_flag
    _atom_site_refinement_flags
    _atom_site_occupancy
    _atom_site_disorder_assembly
    _atom_site_disorder_group
    C C1 0.6929(3) 1.0154(5) 0.2145(2) 0.0492(6) Uani d . 1 . .
    O O11 0.7115(2) 0.9397(3) 0.31112(13) 0.0744(6) Uani d . 1 . .
    C C12 0.6987(5) 1.1297(7) 0.3890(2) 0.0963(12) Uani d . 1 . .
    H H12A 0.6100 1.2132 0.3756 0.116 Uiso calc R 1 . .
    H H12B 0.7719 1.2516 0.3878 0.116 Uiso calc R 1 . .
    C C13 0.7099(4) 1.0030(7) 0.4919(2) 0.0766(10) Uani d . 1 . .
    C C14 0.6351(4) 1.0998(9) 0.5647(2) 0.1010(13) Uani d . 1 . .
    H H14 0.5791 1.2380 0.5506 0.121 Uiso calc R 1 . .
    C C15 0.6452(6) 0.9849(14) 0.6612(3) 0.128(2) Uani d . 1 . .
    H H15 0.5947 1.0479 0.7114 0.154 Uiso calc R 1 . .
    C C16 0.7258(7) 0.7875(13) 0.6824(4) 0.137(3) Uani d . 1 . .
    H H16 0.7314 0.7146 0.7469 0.165 Uiso calc R 1 . .
    C C17 0.7994(6) 0.6933(11) 0.6098(4) 0.1375(18) Uani d . 1 . .
    H H17 0.8544 0.5539 0.6243 0.165 Uiso calc R 1 . .
    C C18 0.7931(5) 0.8035(8) 0.5143(3) 0.1053(14) Uani d . 1 . .
    H H18 0.8459 0.7411 0.4653 0.126 Uiso calc R 1 . .
    O O1 0.6602(2) 1.2196(4) 0.18837(14) 0.0702(6) Uani d . 1 . .
    C C2 0.7212(2) 0.8078(4) 0.14310(17) 0.0454(6) Uani d . 1 . .
    H H2 0.6851 0.6536 0.1691 0.054 Uiso calc R 1 . .
    N N2 0.6429(2) 0.8642(6) 0.04138(15) 0.0476(5) Uani d . 1 . .
    H H2A 0.678(3) 1.021(7) 0.013(2) 0.071(10) Uiso d . 1 . .
    H H2B 0.649(3) 0.740(6) -0.0041(19) 0.049(8) Uiso d . 1 . .
    H H2C 0.546(3) 0.867(7) 0.0479(16) 0.064(7) Uiso d . 1 . .
    C C3 0.8749(3) 0.7732(5) 0.1324(2) 0.0558(7) Uani d . 1 . .
    H H3 0.8806 0.6464 0.0796 0.067 Uiso calc R 1 . .
    C C4 0.9422(3) 1.0029(7) 0.0953(3) 0.0886(11) Uani d . 1 . .
    H H4A 0.9374 1.1335 0.1444 0.124 Uiso calc R 1 . .
    H H4B 0.8945 1.0526 0.0304 0.124 Uiso calc R 1 . .
    H H4C 1.0375 0.9688 0.0876 0.124 Uiso calc R 1 . .
    C C5 0.9560(3) 0.6756(7) 0.2299(3) 0.0844(10) Uani d . 1 . .
    H H5A 1.0481 0.6321 0.2163 0.118 Uiso calc R 1 . .
    H H5B 0.9103 0.5321 0.2530 0.118 Uiso calc R 1 . .
    H H5C 0.9609 0.8010 0.2820 0.118 Uiso calc R 1 . .
    Cl Cl1 0.33538(6) 0.86692(12) 0.08481(4) 0.05096(19) Uani d . 1 . .
loop_
    _atom_site_aniso_label
    _atom_site_aniso_U_11
    _atom_site_aniso_U_22
    _atom_site_aniso_U_33
    _atom_site_aniso_U_12
    _atom_site_aniso_U_13
    _atom_site_aniso_U_23
    C1 0.0545(16) 0.0364(15) 0.0597(15) -0.0021(13) 0.0201(12) 0.0033(13)
    O11 0.1207(16) 0.0510(14) 0.0542(10) 0.0173(11) 0.0221(10) 0.0029(8)
    C12 0.171(4) 0.060(2) 0.0638(19) 0.016(3) 0.040(2) -0.0077(17)
    C13 0.107(3) 0.068(2) 0.0550(17) -0.004(2) 0.0097(17) -0.0008(16)
    C14 0.117(3) 0.125(4) 0.062(2) -0.008(3) 0.019(2) -0.018(2)
    C15 0.146(5) 0.179(6) 0.063(3) -0.054(4) 0.025(3) -0.021(3)
    C16 0.181(6) 0.160(6) 0.064(3) -0.083(5) -0.015(3) 0.021(3)
    C17 0.190(5) 0.123(4) 0.089(3) 0.000(4) -0.030(3) 0.027(3)
    C18 0.143(4) 0.094(4) 0.078(2) 0.013(3) 0.011(2) 0.013(2)
    O1 0.1138(17) 0.0358(12) 0.0648(12) 0.0101(11) 0.0265(11) 0.0051(9)
    C2 0.0508(14) 0.0325(16) 0.0541(13) -0.0006(11) 0.0122(10) 0.0044(10)
    N2 0.0450(12) 0.0398(12) 0.0593(11) -0.0043(17) 0.0117(9) -0.0056(15)
    C3 0.0524(16) 0.0503(16) 0.0659(16) 0.0095(13) 0.0117(13) -0.0058(13)
    C4 0.055(2) 0.090(3) 0.123(3) -0.002(2) 0.0227(18) 0.021(2)
    C5 0.066(2) 0.082(3) 0.100(2) 0.0181(19) -0.0083(17) 0.0045(19)
    Cl1 0.0535(3) 0.0506(4) 0.0506(3) 0.0008(4) 0.0137(2) 0.0006(3)
_geom_special_details
;
All e.s.d.'s (except the e.s.d. in the dihedral angle between two l.s. planes)
are estimated using the full covariance matrix. The cell e.s.d.'s are taken
into account individually in the estimation of e.s.d.'s in distances, angles
and torsion angles; correlations between e.s.d.'s in cell parameters are only
used when they are defined by crystal symmetry. An approximate (isotropic)
treatment of cell e.s.d.'s is used for estimating e.s.d.'s involving l.s.
planes.
;
loop_
    _geom_bond_atom_site_label_1
    _geom_bond_atom_site_label_2
    _geom_bond_site_symmetry_2
    _geom_bond_distance
    _geom_bond_publ_flag
    C1 O1 . 1.188(3) ?
    C1 O11 . 1.324(3) ?
    C1 C2 . 1.507(3) ?
    O11 C12 . 1.464(4) ?
    C12 C13 . 1.506(4) ?
    C12 H12A . 0.9700 ?
    C12 H12B . 0.9700 ?
    C13 C18 . 1.359(5) ?
    C13 C14 . 1.368(5) ?
    C14 C15 . 1.403(6) ?
    C14 H14 . 0.9300 ?
    C15 C16 . 1.334(7) ?
    C15 H15 . 0.9300 ?
    C16 C17 . 1.353(8) ?
    C16 H16 . 0.9300 ?
    C17 C18 . 1.382(6) ?
    C17 H17 . 0.9300 ?
    C18 H18 . 0.9300 ?
    C2 N2 . 1.489(3) ?
    C2 C3 . 1.526(3) ?
    C2 H2 . 0.9800 ?
    N2 H2A . 1.00(3) ?
    N2 H2B . 0.90(3) ?
    N2 H2C . 0.96(3) ?
    C3 C4 . 1.509(4) ?
    C3 C5 . 1.518(4) ?
    C3 H3 . 0.9800 ?
    C4 H4A . 0.9600 ?
    C4 H4B . 0.9600 ?
    C4 H4C . 0.9600 ?
    C5 H5A . 0.9600 ?
    C5 H5B . 0.9600 ?
    C5 H5C . 0.9600 ?
loop_
    _geom_angle_atom_site_label_1
    _geom_angle_atom_site_label_2
    _geom_angle_atom_site_label_3
    _geom_angle_site_symmetry_1
    _geom_angle_site_symmetry_3
    _geom_angle
    _geom_angle_publ_flag
    O1 C1 O11 . . 124.5(3) ?
    O1 C1 C2 . . 125.0(2) ?
    O11 C1 C2 . . 110.5(2) ?
    C1 O11 C12 . . 115.9(2) ?
    O11 C12 C13 . . 107.6(3) ?
    O11 C12 H12A . . 110.2 ?
    C13 C12 H12A . . 110.2 ?
    O11 C12 H12B . . 110.2 ?
    C13 C12 H12B . . 110.2 ?
    H12A C12 H12B . . 108.5 ?
    C18 C13 C14 . . 120.1(4) ?
    C18 C13 C12 . . 122.4(3) ?
    C14 C13 C12 . . 117.5(4) ?
    C13 C14 C15 . . 118.2(5) ?
    C13 C14 H14 . . 120.9 ?
    C15 C14 H14 . . 120.9 ?
    C16 C15 C14 . . 121.4(5) ?
    C16 C15 H15 . . 119.3 ?
    C14 C15 H15 . . 119.3 ?
    C15 C16 C17 . . 119.9(5) ?
    C15 C16 H16 . . 120.0 ?
    C17 C16 H16 . . 120.0 ?
    C16 C17 C18 . . 120.2(6) ?
    C16 C17 H17 . . 119.9 ?
    C18 C17 H17 . . 119.9 ?
    C13 C18 C17 . . 120.1(4) ?
    C13 C18 H18 . . 119.9 ?
    C17 C18 H18 . . 119.9 ?
    N2 C2 C1 . . 107.1(2) ?
    N2 C2 C3 . . 110.25(19) ?
    C1 C2 C3 . . 113.5(2) ?
    N2 C2 H2 . . 108.6 ?
    C1 C2 H2 . . 108.6 ?
    C3 C2 H2 . . 108.6 ?
    C2 N2 H2A . . 110.6(17) ?
    C2 N2 H2B . . 112.0(16) ?
    H2A N2 H2B . . 109.2(19) ?
    C2 N2 H2C . . 109.3(13) ?
    H2A N2 H2C . . 113(3) ?
    H2B N2 H2C . . 102(3) ?
    C4 C3 C5 . . 110.8(3) ?
    C4 C3 C2 . . 113.1(2) ?
    C5 C3 C2 . . 112.5(2) ?
    C4 C3 H3 . . 106.6 ?
    C5 C3 H3 . . 106.6 ?
    C2 C3 H3 . . 106.6 ?
    C3 C4 H4A . . 109.5 ?
    C3 C4 H4B . . 109.5 ?
    H4A C4 H4B . . 109.5 ?
    C3 C4 H4C . . 109.5 ?
    H4A C4 H4C . . 109.5 ?
    H4B C4 H4C . . 109.5 ?
    C3 C5 H5A . . 109.5 ?
    C3 C5 H5B . . 109.5 ?
    H5A C5 H5B . . 109.5 ?
    C3 C5 H5C . . 109.5 ?
    H5A C5 H5C . . 109.5 ?
    H5B C5 H5C . . 109.5 ?
loop_
    _geom_torsion_atom_site_label_1
    _geom_torsion_atom_site_label_2
    _geom_torsion_atom_site_label_3
    _geom_torsion_atom_site_label_4
    _geom_torsion_site_symmetry_1
    _geom_torsion_site_symmetry_2
    _geom_torsion_site_symmetry_3
    _geom_torsion_site_symmetry_4
    _geom_torsion
    _geom_torsion_publ_flag
    O1 C1 O11 C12 . . . . -4.1(4) ?
    C2 C1 O11 C12 . . . . 175.1(3) ?
    C1 O11 C12 C13 . . . . 174.8(3) ?
    O11 C12 C13 C18 . . . . 34.5(5) ?
    O11 C12 C13 C14 . . . . -147.1(3) ?
    C18 C13 C14 C15 . . . . -1.1(6) ?
    C12 C13 C14 C15 . . . . -179.5(4) ?
    C13 C14 C15 C16 . . . . 0.4(6) ?
    C14 C15 C16 C17 . . . . -0.3(7) ?
    C15 C16 C17 C18 . . . . 1.1(8) ?
    C14 C13 C18 C17 . . . . 1.9(6) ?
    C12 C13 C18 C17 . . . . -179.8(4) ?
    C16 C17 C18 C13 . . . . -1.8(7) ?
    O1 C1 C2 N2 . . . . -25.0(4) ?
    O11 C1 C2 N2 . . . . 155.9(2) ?
    O1 C1 C2 C3 . . . . 96.9(3) ?
    O11 C1 C2 C3 . . . . -82.2(3) ?
    N2 C2 C3 C4 . . . . 62.6(3) ?
    C1 C2 C3 C4 . . . . -57.6(3) ?
    N2 C2 C3 C5 . . . . -170.9(3) ?
    C1 C2 C3 C5 . . . . 69.0(3) ?
loop_
    _geom_hbond_atom_site_label_D
    _geom_hbond_atom_site_label_H
    _geom_hbond_atom_site_label_A
    _geom_hbond_site_symmetry_A
    _geom_hbond_distance_DH
    _geom_hbond_distance_HA
    _geom_hbond_distance_DA
    _geom_hbond_angle_DHA
    C2 H2 O1 1_545 0.98 2.38 3.301(3) 157.2
    N2 H2A Cl1 2_655 1.00(3) 2.26(4) 3.201(3) 156(2)
    N2 H2B Cl1 2_645 0.90(3) 2.29(3) 3.177(3) 166(2)
    N2 H2C Cl1 . 0.96(3) 2.15(3) 3.101(2) 172.1(18)
    C4 H4C Cl1 1_655 0.96 2.95 3.904(3) 174.7
data_global
_journal_date_recd_electronic     2009-12-21
_journal_date_accepted     2010-01-04
_journal_name_full     'Acta Crystallographica, Section E'
_journal_year     2010
_journal_volume     66
_journal_issue      2
_journal_page_first     o324
_journal_page_last     o324
_journal_paper_category     QO
_journal_coeditor_code     IS2507
_publ_contact_author
;
Maciej Kubicki
Faculty of Chemistry
Adam Mickiewicz University
Grunwaldzka 6
60-780 Pozna\'n
Poland
;
_publ_contact_author_email     mkubicki@amu.edu.pl
_publ_section_title
;
Valyl benzyl ester chloride
;
loop_
    _publ_author_name
    _publ_author_address
    'Dutkiewicz, Grzegorz'
;
Department of Chemistry
Adam Mickiewicz University
Grunwaldzka 6
60-780 Pozna\'n
Poland
;
    'Siddaraju, B. P.'
;
Department of Chemistry
V. V. Puram College of Science
Bangalore 560 004
India
;
    'Yathirajan, H. S.'
;
Department of Studies in Chemistry
University of Mysore
Manasagangotri
Mysore 570 006
India
;
    'Mayekar, A. N.'
;
Sequent Scientific limited
New Mangalore 575 011
India
;
    'Kubicki, Maciej'
;
Department of Chemistry
Adam Mickiewicz University
Grunwaldzka 6
60-780 Pozna\'n
Poland
;
_publ_section_synopsis     .
