# Supplementary material for: Valyl benzyl ester chloride
Source: Acta Crystallogr Sect E Struct Rep Online. 2010 Jan 9;66(Pt 2):o324. doi: 10.1107/S1600536810000176 (PMC2979941; doi:10.1107/S1600536810000176)
Supplement: Supplementary file 2 [file e-66-0o324-Isup2.hkl]

#
# h,k,l, Fc-squared, Fo-squared, sigma(Fo-squared) and status flag
#
data_I
_shelx_title ' hsy915 in P2(1)'
_shelx_refln_list_code          4
_shelx_F_calc_maximum       81.16
_exptl_crystal_F_000       260.00
_reflns_d_resolution_high  0.7856
 
loop_
 _symmetry_equiv_pos_as_xyz
 'x, y, z'
 '-x, y+1/2, -z'
 
_cell_length_a     9.7046
_cell_length_b     5.4060
_cell_length_c    13.1155
_cell_angle_alpha  90.000
_cell_angle_beta   96.582
_cell_angle_gamma  90.000
 
_shelx_F_squared_multiplier     1.000
 
loop_
 _refln_index_h
 _refln_index_k
 _refln_index_l
 _refln_F_squared_calc
 _refln_F_squared_meas
 _refln_F_squared_sigma
 _refln_observed_status
   5  -1   0      256.89      264.61      4.29 o
   6  -1   0       25.00       28.29      2.38 o
   7  -1   0       53.07       56.10      2.99 o
   8  -1   0       82.13       82.45      3.66 o
   9  -1   0        4.75        3.34      2.48 o
   1   0   0      606.94      538.34      2.40 o
   2   0   0     5371.61     5223.37     10.64 o
   3   0   0     6586.51     6558.03     14.80 o
   4   0   0      287.72      301.37      3.87 o
   5   0   0      589.83      633.96      6.19 o
   6   0   0      322.59      330.40      5.06 o
   7   0   0       47.59       51.75      2.88 o
   8   0   0       25.07       34.01      2.92 o
   9   0   0       15.43       19.51      2.88 o
  10   0   0       20.22       23.97      3.25 o
  11   0   0        2.03        4.18      2.94 o
  12   0   0        0.11       -0.92      3.04 o
   1   1   0     2604.95     2465.08      7.68 o
   2   1   0     2275.82     2226.14      8.50 o
   3   1   0      124.65      120.09      2.47 o
   4   1   0      374.74      389.38      4.76 o
   5   1   0      252.06      244.97      4.29 o
   6   1   0       25.04       28.97      2.19 o
   7   1   0       51.60       53.30      2.99 o
   8   1   0       81.61       84.83      3.67 o
   9   1   0        4.86        2.54      2.60 o
  10   1   0       22.23       24.93      3.28 o
  11   1   0       15.62       17.68      3.70 o
   0   2   0      527.47      510.34      4.61 o
   1   2   0      309.13      281.60      8.10 o
   2   2   0      356.19      353.87      4.22 o
   3   2   0      365.92      375.57      4.83 o
   4   2   0       47.54       54.86      2.35 o
   5   2   0       90.88       96.02      3.16 o
   6   2   0      110.31      110.87      3.79 o
   7   2   0       11.30       10.77      2.63 o
   8   2   0       15.05       18.05      2.89 o
   9   2   0       33.14       37.84      3.63 o
  10   2   0        7.38        8.19      3.14 o
  11   2   0        0.51        0.44      2.98 o
   1   3   0      132.19      123.41      5.36 o
   2   3   0       19.65       18.61      1.15 o
   3   3   0        0.05       -0.37      1.31 o
   4   3   0      120.54      121.97      3.64 o
   5   3   0        7.90        6.94      1.89 o
   6   3   0        1.80        3.94      1.98 o
   7   3   0       58.30       60.06      3.79 o
   8   3   0        4.28        2.37      2.59 o
   9   3   0        2.98        2.49      3.22 o
  10   3   0       12.99       13.43      3.59 o
   0   4   0        8.98        5.54      1.72 o
   1   4   0       53.38       52.63      1.81 o
   2   4   0        4.27        4.29      1.16 o
   3   4   0       64.32       61.91      2.00 o
   4   4   0       38.18       34.76      3.62 o
   5   4   0        4.41        5.37      2.25 o
   6   4   0       37.45       37.89      3.26 o
   7   4   0       30.32       32.09      3.16 o
   8   4   0        0.51        0.42      2.79 o
   9   4   0        9.94        8.60      3.48 o
   1   5   0       85.64       83.38      3.11 o
   2   5   0       16.31       14.26      1.61 o
   3   5   0        6.04        4.13      1.41 o
   4   5   0       33.23       28.55      2.97 o
   5   5   0        6.66        9.64      2.58 o
   6   5   0       10.38        7.98      2.43 o
   7   5   0        2.36        3.13      2.67 o
   0   6   0       25.28       19.66      2.84 o
   1   6   0       13.96        9.32      1.81 o
   2   6   0        2.06        1.60      2.15 o
   3   6   0       37.09       40.30      3.41 o
   4   6   0       16.86       15.36      2.82 o
  -5  -2   1       92.25       80.61      1.96 o
  -4  -2   1       24.54       22.28      0.84 o
   0  -2   1     1125.41     1161.18      5.14 o
   1  -2   1      793.76      783.77      5.17 o
   2  -2   1      103.78      108.54      2.40 o
 -10  -1   1       25.82       29.77      3.09 o
  -9  -1   1       10.26        8.53      2.74 o
  -8  -1   1       27.82       25.66      2.72 o
  -7  -1   1       48.56       51.96      2.88 o
  -6  -1   1       62.58       72.27      2.84 o
  -5  -1   1       13.48       12.98      1.66 o
  -4  -1   1       72.71       64.52      2.06 o
  -2  -1   1      158.33      162.19      1.47 o
   0  -1   1     1265.19     1222.33      4.15 o
   1  -1   1      913.47     1011.98      4.95 o
   2  -1   1     2445.27     2519.37      9.38 o
   3  -1   1       45.86       44.84      1.71 o
   4  -1   1      168.81      171.20      3.27 o
   6  -1   1       21.52       23.75      2.31 o
   7  -1   1       87.96       89.53      3.53 o
   8  -1   1       47.94       53.78      3.47 o
 -11   0   1       13.09       18.40      3.24 o
 -10   0   1       12.16       11.97      2.74 o
  -9   0   1       38.86       43.22      3.18 o
  -8   0   1       74.79       71.41      3.43 o
  -7   0   1       74.97       73.58      3.12 o
  -6   0   1      403.20      391.73      5.24 o
  -5   0   1      490.15      441.81      4.93 o
  -4   0   1     1962.18     2001.63      9.07 o
  -3   0   1      736.74      694.11      4.55 o
  -2   0   1      176.42      156.33      1.79 o
  -1   0   1      534.17      504.71      2.70 o
   1   0   1      669.06      610.65    334.39 o
   2   0   1      826.01      882.86      4.76 o
   3   0   1      902.36      917.21      4.22 o
   4   0   1        0.46        4.14      3.17 o
   5   0   1        6.60        7.59      1.00 o
   6   0   1       20.79       12.33      2.07 o
   7   0   1       45.78       47.50      2.90 o
   8   0   1       24.87       24.80      2.86 o
   9   0   1       21.04       20.40      3.00 o
  10   0   1       34.26       41.64      3.82 o
  11   0   1        2.23        2.68      2.73 o
 -12   1   1        0.23        2.28      3.03 o
 -11   1   1        3.36        3.58      2.88 o
 -10   1   1       25.41       28.92      3.30 o
  -9   1   1       10.16       11.91      2.52 o
  -8   1   1       26.47       26.48      2.63 o
  -7   1   1       46.80       44.16      2.77 o
  -6   1   1       64.94       68.43      2.85 o
  -5   1   1       12.39       10.52      1.62 o
  -4   1   1       72.81       64.97      2.14 o
  -3   1   1     1066.66     1048.52      6.56 o
  -2   1   1      155.77      170.49      2.44 o
  -1   1   1     1009.15     1097.18      5.42 o
   0   1   1     1274.93     1221.95      5.36 o
   1   1   1      914.16     1004.77      9.22 o
   2   1   1     2495.85     2517.57      7.90 o
   3   1   1       49.75       51.02      1.08 o
   4   1   1      173.58      180.02      4.76 o
   5   1   1      433.83      417.45     19.17 o
   6   1   1       20.60       23.54      2.10 o
   7   1   1       87.53       87.81      3.70 o
   8   1   1       48.61       56.57      3.33 o
   9   1   1        2.68       -0.83      2.57 o
  10   1   1        7.00        7.90      3.31 o
  11   1   1        9.48       12.32      3.74 o
 -11   2   1        2.59        2.48      2.93 o
 -10   2   1        0.54        0.58      2.78 o
  -9   2   1       23.75       29.22      3.50 o
  -8   2   1       21.85       28.07      2.86 o
  -7   2   1       19.41       19.33      2.52 o
  -6   2   1      165.12      171.31      4.37 o
  -5   2   1       92.41       93.27      3.07 o
  -4   2   1       24.32       28.51      1.87 o
  -3   2   1      708.87      698.71      6.30 o
  -2   2   1      396.04      388.88      4.55 o
  -1   2   1      269.81      275.89      9.87 o
   0   2   1     1121.53     1144.84      7.74 o
   1   2   1      785.25      770.26      9.00 o
   2   2   1      104.19      102.55      1.34 o
   3   2   1      730.06      728.17      3.11 o
   4   2   1      527.02      514.88      6.17 o
   5   2   1      153.98      159.56      4.03 o
   6   2   1       77.30       77.42      3.49 o
   7   2   1      136.50      136.71      4.54 o
   8   2   1       12.65       11.62      2.81 o
   9   2   1       29.77       30.25      3.54 o
  10   2   1       27.52       27.39      3.86 o
  11   2   1        4.30        8.65      3.55 o
 -10   3   1       20.49       23.66      3.75 o
  -9   3   1       17.52       18.30      3.45 o
  -8   3   1       25.59       25.41      3.25 o
  -7   3   1       85.21       94.98      4.11 o
  -6   3   1       48.61       54.05      3.23 o
  -5   3   1        8.73        9.15      1.98 o
  -4   3   1      182.98      164.77      4.01 o
  -3   3   1       93.84       85.86      4.20 o
  -2   3   1       78.08       84.80      1.79 o
  -1   3   1      250.29      208.07      2.60 o
   0   3   1      190.51      182.63      3.32 o
   1   3   1       72.48       84.64      3.37 o
   2   3   1      112.54       98.93      1.98 o
   3   3   1      110.18      113.09      3.27 o
   4   3   1       15.88       17.66      1.21 o
   5   3   1       16.50       17.54      2.21 o
   6   3   1       29.91       24.49      2.63 o
   7   3   1        9.38       12.73      2.67 o
   8   3   1        4.16        3.66      2.75 o
   9   3   1        2.97        6.15      3.22 o
  10   3   1        2.77        4.13      3.28 o
  -9   4   1        6.66        8.25      3.17 o
  -8   4   1        3.33        2.06      2.96 o
  -7   4   1        7.50        7.36      2.80 o
  -6   4   1       14.88       15.96      2.65 o
  -5   4   1       40.82       38.78      2.79 o
  -4   4   1       16.04       15.93      1.40 o
  -3   4   1       71.92       66.82      2.04 o
  -2   4   1      142.73      140.43      2.62 o
  -1   4   1        7.33        6.02      0.88 o
   0   4   1       80.73       77.76      5.70 o
   1   4   1      231.02      229.91      3.25 o
   2   4   1        1.16        1.79      1.10 o
   3   4   1       56.75       52.29      1.99 o
   4   4   1       84.75       86.80      3.54 o
   5   4   1       16.90       18.63      2.48 o
   6   4   1       46.07       52.57      3.49 o
   7   4   1       38.11       43.97      3.83 o
   8   4   1        0.87       -2.68      2.68 o
   9   4   1        8.17        9.00      3.17 o
  -7   5   1       20.84       23.65      3.16 o
  -6   5   1       12.17       14.56      2.81 o
  -5   5   1       15.13       12.03      2.61 o
  -4   5   1       23.97       24.60      2.64 o
  -3   5   1       14.09       15.07      2.40 o
  -2   5   1       19.08       17.05      1.70 o
  -1   5   1       26.93       24.10      1.74 o
   0   5   1       21.06       19.04      1.62 o
   1   5   1       19.74       21.11      1.71 o
   2   5   1        1.53        1.16      1.24 o
   3   5   1       29.30       28.80      1.95 o
   4   5   1       11.97       12.67      1.83 o
   5   5   1       10.17        8.42      2.47 o
   6   5   1        3.95        1.66      2.47 o
   7   5   1        0.19       -2.71      2.71 o
  -4   6   1        2.78        3.73      2.33 o
  -3   6   1       20.77       30.27      2.89 o
  -2   6   1        5.44        6.19      2.54 o
  -1   6   1        2.33        2.33      2.03 o
   0   6   1       30.45       32.45      2.12 o
   1   6   1       29.57       26.87      2.20 o
   2   6   1        5.03        3.50      1.69 o
   3   6   1       38.18       35.55      3.37 o
   4   6   1       11.11       10.50      2.76 o
   0  -3   2      142.54      141.33      2.41 o
   1  -3   2       84.82       86.42      2.24 o
   2  -3   2      160.17      165.31      3.30 o
  -5  -2   2       69.38       59.17      1.69 o
  -4  -2   2        2.55        1.60      0.53 o
  -3  -2   2      205.44      172.68      1.78 o
  -2  -2   2      149.99      137.51      1.42 o
  -1  -2   2      492.82      507.99      3.16 o
   0  -2   2      272.11      288.14      2.95 o
   1  -2   2      346.38      353.25      3.80 o
   2  -2   2      160.23      172.27      3.12 o
   3  -2   2      219.73      229.02      3.95 o
   4  -2   2      201.88      206.16      4.03 o
   5  -2   2       96.66       95.46      3.20 o
  -9  -1   2       37.93       41.37      3.19 o
  -8  -1   2        4.43        6.46      2.25 o
  -7  -1   2      125.04      138.19      3.67 o
  -6  -1   2      273.75      251.77      4.22 o
  -5  -1   2      204.12      211.02      6.31 o
  -4  -1   2      616.00      598.23      6.57 o
  -3  -1   2     1145.85     1103.94      5.47 o
  -2  -1   2      723.81      701.12      3.70 o
  -1  -1   2      276.89      284.92      2.27 o
   0  -1   2     3690.02     3694.43      8.97 o
   1  -1   2       37.55       38.59      1.27 o
   2  -1   2      696.19      718.31      5.40 o
   3  -1   2      225.68      229.20      3.55 o
   4  -1   2      143.70      144.61      3.21 o
   5  -1   2       52.05       50.60      2.40 o
   6  -1   2        8.79        9.45      1.61 o
 -10   0   2        0.69        1.61      2.60 o
  -9   0   2        4.15        3.30      2.33 o
  -8   0   2       16.02       17.42      2.43 o
  -7   0   2        2.37        0.70      1.70 o
  -6   0   2       12.81       14.42      1.66 o
  -5   0   2        4.28        6.74      1.34 o
  -4   0   2      112.37      114.40      2.26 o
  -3   0   2      418.08      409.54      2.58 o
  -2   0   2      555.84      504.06      3.05 o
  -1   0   2     1731.74     1452.52     22.98 o
   0   0   2       69.75       65.63      1.20 o
   1   0   2      192.81      204.65      7.99 o
   2   0   2      115.51      107.45      1.46 o
   3   0   2       66.56       61.98      1.38 o
   4   0   2      307.59      300.67      3.00 o
   5   0   2      122.67      116.77      2.23 o
   6   0   2       59.72       63.42      1.92 o
   7   0   2      173.94      184.69      4.72 o
   8   0   2       39.54       36.75      3.20 o
   9   0   2       23.58       25.60      3.33 o
  10   0   2       29.05       33.59      3.80 o
  11   0   2       13.56       10.92      3.67 o
 -12   1   2        3.32        3.23      3.16 o
 -11   1   2        0.36       -2.32      2.93 o
 -10   1   2       38.20       39.89      3.50 o
  -9   1   2       38.35       38.61      3.25 o
  -8   1   2        4.45        4.71      2.11 o
  -7   1   2      129.16      136.04      3.84 o
  -6   1   2      276.73      261.85      4.57 o
  -5   1   2      204.63      212.76      3.75 o
  -4   1   2      621.23      601.58      5.48 o
  -3   1   2     1162.63     1120.01      6.61 o
  -2   1   2      724.31      735.46      3.72 o
  -1   1   2      287.93      282.59     10.16 o
   0   1   2     3680.75     3685.82      5.81 o
   1   1   2       37.72       37.16      0.79 o
   2   1   2      686.21      703.77      6.53 o
   3   1   2      231.21      229.10      2.62 o
   4   1   2      144.54      144.63      5.56 o
   5   1   2       54.38       56.35      1.59 o
   6   1   2        8.63        9.39      1.11 o
   7   1   2       19.18       20.37      2.60 o
   8   1   2       11.22        7.47      2.55 o
   9   1   2        8.21        7.97      2.99 o
  10   1   2        0.39        0.51      3.15 o
  11   1   2        1.21        4.62      3.41 o
 -11   2   2       11.98       17.54      3.41 o
 -10   2   2        1.32        3.31      2.83 o
  -9   2   2        8.91        8.46      2.68 o
  -8   2   2       53.78       49.49      3.26 o
  -7   2   2       10.43       13.68      2.43 o
  -6   2   2      160.94      157.37      4.12 o
  -5   2   2       71.24       70.15      2.77 o
  -4   2   2        3.00        2.44      1.31 o
  -3   2   2      204.56      211.45      3.60 o
  -2   2   2      143.54      132.86      7.92 o
  -1   2   2      503.52      517.81      3.67 o
   0   2   2      274.40      290.95      1.91 o
   1   2   2      358.07      364.62      3.57 o
   2   2   2      162.24      182.20      4.23 o
   3   2   2      225.65      234.44      2.12 o
   4   2   2      201.53      208.35      2.31 o
   5   2   2       96.67      103.24      1.95 o
   6   2   2       26.06       19.63      2.42 o
   7   2   2      151.91      157.16      4.99 o
   8   2   2       14.00       14.79      3.02 o
   9   2   2       11.26        8.90      2.98 o
  10   2   2       30.43       36.64      4.28 o
 -10   3   2       10.44       11.55      3.20 o
  -9   3   2       27.24       28.06      3.41 o
  -8   3   2        6.22        4.95      2.81 o
  -7   3   2       61.77       69.75      3.69 o
  -6   3   2      119.69      122.13      4.09 o
  -5   3   2       20.24       21.99      2.32 o
  -4   3   2      185.02      172.71      4.06 o
  -3   3   2      270.47      257.81      2.92 o
  -2   3   2      100.84      104.47      1.58 o
  -1   3   2      430.26      433.98      4.32 o
   0   3   2      138.17      141.30      1.65 o
   1   3   2       84.70       86.45      1.27 o
   2   3   2      158.99      167.95      3.59 o
   3   3   2      126.20      125.93      3.51 o
   4   3   2        3.94        4.54      1.66 o
   5   3   2       60.81       61.32      3.22 o
   6   3   2       37.97       37.17      3.01 o
   7   3   2        6.69        7.05      2.65 o
   8   3   2       14.76       17.66      3.22 o
   9   3   2        8.82       11.61      3.23 o
  10   3   2        0.71        2.31      3.54 o
  -9   4   2        6.09        7.27      3.24 o
  -8   4   2       12.69       13.90      3.10 o
  -7   4   2        4.75        3.01      2.59 o
  -6   4   2       41.65       44.73      3.29 o
  -5   4   2       62.15       65.40      3.33 o
  -4   4   2       22.23       22.90      2.26 o
  -3   4   2      115.70      110.18      1.98 o
  -2   4   2      134.95      134.57      3.68 o
  -1   4   2       54.80       48.64      1.36 o
   0   4   2      154.60      155.58      2.77 o
   1   4   2      350.37      348.64      5.07 o
   2   4   2        4.72        5.87      1.30 o
   3   4   2       58.47       60.34      2.11 o
   4   4   2      167.05      181.99      4.93 o
   5   4   2       19.08       19.18      2.67 o
   6   4   2       43.88       43.61      3.46 o
   7   4   2       41.82       40.87      3.80 o
   8   4   2        7.64        2.20      2.83 o
  -8   5   2        1.15        1.22      2.81 o
  -7   5   2       23.77       20.45      4.46 o
  -6   5   2       17.00       14.93      2.06 o
  -5   5   2        5.41        6.01      1.64 o
  -4   5   2       16.41       20.88      2.52 o
  -3   5   2       66.96       63.36      3.47 o
  -2   5   2       11.93       10.54      2.37 o
  -1   5   2       40.41       42.56      2.46 o
   0   5   2       94.53       96.29      6.90 o
   1   5   2       13.03       15.04      1.63 o
   2   5   2       53.60       51.58      6.40 o
   3   5   2       67.88       73.28      5.04 o
   4   5   2        3.67        4.73      1.58 o
   5   5   2       22.79       21.65      2.08 o
   6   5   2       14.86       16.35      3.11 o
   7   5   2        1.76        5.07      2.84 o
  -4   6   2        1.92       -1.08      2.24 o
  -3   6   2        4.69        2.61      2.62 o
  -2   6   2        2.51        0.11      2.48 o
  -1   6   2        1.30       -2.19      2.19 o
   0   6   2        4.56        2.84      2.20 o
   1   6   2        7.63       12.04      2.65 o
   2   6   2        1.48        0.97      1.66 o
   3   6   2        1.81        1.46      1.75 o
   4   6   2        5.49        7.74      2.86 o
  -2  -3   3      198.61      202.88      2.20 o
  -1  -3   3      117.03      118.53      2.08 o
   0  -3   3      450.93      462.48      4.60 o
   1  -3   3      136.38      134.44      2.96 o
   2  -3   3       64.43       67.53      2.42 o
   3  -3   3      195.20      184.88      4.01 o
   4  -3   3       74.91       70.94      2.84 o
   5  -3   3       27.67       26.93      2.37 o
  -5  -2   3       97.93       94.24      2.05 o
  -4  -2   3       78.31       74.14      1.62 o
  -3  -2   3       66.58       67.64      1.43 o
  -2  -2   3      145.71      142.81      1.99 o
  -1  -2   3       18.92       20.37      1.01 o
   0  -2   3      320.43      333.35      3.55 o
   1  -2   3      269.67      278.78      3.65 o
   2  -2   3      126.52      121.88      2.84 o
   3  -2   3      323.20      333.04      4.90 o
   4  -2   3      179.49      172.38      3.92 o
   5  -2   3       33.65       34.26      2.35 o
   6  -2   3       84.32       83.73      3.41 o
  -9  -1   3       60.17       61.79      3.36 o
  -8  -1   3       26.58       27.26      1.69 o
  -7  -1   3       58.83       57.00      2.44 o
  -6  -1   3      300.94      301.30      3.13 o
  -5  -1   3      277.34      263.23      2.61 o
  -4  -1   3      123.12      121.08      2.27 o
  -3  -1   3      776.33      760.42      4.93 o
  -2  -1   3     1314.08     1265.64      6.00 o
  -1  -1   3      349.72      349.94      3.15 o
   0  -1   3     1337.98     1384.32      6.64 o
   1  -1   3      942.31      968.13      6.05 o
   2  -1   3      276.90      274.34      3.70 o
   3  -1   3      353.76      365.84      4.65 o
   4  -1   3      542.41      548.24      6.22 o
   5  -1   3        6.28        7.00      1.53 o
   6  -1   3       35.44       35.99      1.82 o
   7  -1   3       55.73       55.37      2.94 o
 -11   0   3        1.70        5.32      2.35 o
 -10   0   3       16.02       16.63      2.00 o
  -9   0   3        0.63        0.24      1.36 o
  -8   0   3       25.27       23.51      1.64 o
  -7   0   3       76.53       76.10      3.22 o
  -6   0   3       11.06       12.58      1.15 o
  -5   0   3      103.72       85.76      1.71 o
  -4   0   3      182.82      164.42      2.43 o
  -3   0   3        0.10        0.98      0.52 o
  -2   0   3      858.85      845.22      7.20 o
  -1   0   3      127.98      139.90      7.63 o
   0   0   3       87.56       92.08      1.72 o
   1   0   3     1581.20     1739.90      7.48 o
   2   0   3      583.83      628.24     12.59 o
   3   0   3       27.08       24.30      1.08 o
   4   0   3      173.55      170.18      2.46 o
   5   0   3      264.97      248.24      8.56 o
   6   0   3       17.22       17.90      1.41 o
   7   0   3      178.56      174.58      5.88 o
   8   0   3       46.45       43.94      4.33 o
   9   0   3        1.82        1.78      2.75 o
  10   0   3       24.40       21.19      3.78 o
  11   0   3        9.40       18.40      3.72 o
 -11   1   3        4.66        5.70      1.80 o
 -10   1   3       28.53       32.95      3.27 o
  -9   1   3       59.73       66.88      3.55 o
  -8   1   3       26.93       34.29      2.77 o
  -7   1   3       60.70       58.40      2.78 o
  -6   1   3      297.10      306.61      4.82 o
  -5   1   3      275.53      270.03      4.08 o
  -4   1   3      120.81      119.48      1.99 o
  -3   1   3      774.65      787.50     11.30 o
  -2   1   3     1304.58     1311.45     15.36 o
  -1   1   3      340.52      352.43      2.51 o
   0   1   3     1345.70     1385.13      4.01 o
   1   1   3      928.64      950.99      4.00 o
   2   1   3      275.81      276.52      3.68 o
   3   1   3      349.38      362.00      2.95 o
   4   1   3      537.35      548.77      4.01 o
   5   1   3        5.71        4.44      0.93 o
   6   1   3       34.34       33.10      1.57 o
   7   1   3       56.05       55.95      2.12 o
   8   1   3       15.13       13.69      2.75 o
   9   1   3       17.88       18.56      3.37 o
  10   1   3       12.14       18.30      3.39 o
  11   1   3        1.34        2.81      3.32 o
 -11   2   3       10.68       13.27      2.08 o
 -10   2   3        6.97        7.95      3.05 o
  -9   2   3        0.93        0.53      2.66 o
  -8   2   3       41.18       44.92      3.26 o
  -7   2   3       22.86       30.05      2.62 o
  -6   2   3       33.04       31.46      2.32 o
  -5   2   3      101.23      106.47      3.23 o
  -4   2   3       74.22       68.03      1.78 o
  -3   2   3       66.35       66.57      1.67 o
  -2   2   3      152.26      140.08      2.15 o
  -1   2   3       21.99       23.56      0.77 o
   0   2   3      320.07      326.28      3.20 o
   1   2   3      275.23      283.32      2.35 o
   2   2   3      127.62      124.52      1.69 o
   3   2   3      322.53      328.20      2.80 o
   4   2   3      183.55      178.08      2.33 o
   5   2   3       35.09       36.39      3.39 o
   6   2   3       83.89       79.34      3.57 o
   7   2   3       60.41       62.02      3.71 o
   8   2   3       18.61       21.05      3.11 o
   9   2   3        1.82       -2.05      3.20 o
  10   2   3       15.56       12.88      3.83 o
 -10   3   3        3.45        2.47      1.90 o
  -9   3   3       21.36       26.14      3.28 o
  -8   3   3        3.17        4.78      2.55 o
  -7   3   3       31.26       30.83      2.78 o
  -6   3   3       72.80       67.78      3.40 o
  -5   3   3       46.37       44.33      3.84 o
  -4   3   3        8.47        5.21      1.26 o
  -3   3   3      279.85      260.97      4.25 o
  -2   3   3      194.71      200.95      2.12 o
  -1   3   3      114.39      119.96      1.64 o
   0   3   3      444.10      455.30      2.92 o
   1   3   3      138.52      139.76      1.68 o
   2   3   3       63.48       64.56      2.35 o
   3   3   3      194.43      198.78      4.31 o
   4   3   3       74.91       78.00      3.29 o
   5   3   3       26.62       27.36      2.72 o
   6   3   3       93.48       98.10      4.14 o
   7   3   3       24.05       29.88      3.22 o
   8   3   3        4.75        5.34      3.13 o
   9   3   3       11.30        8.67      3.27 o
  -9   4   3        1.47        1.61      2.01 o
  -8   4   3       10.78       11.38      2.65 o
  -7   4   3       15.75       14.73      2.45 o
  -6   4   3       17.62       14.31      2.92 o
  -5   4   3       49.54       48.59      2.65 o
  -4   4   3       23.16       22.72      1.77 o
  -3   4   3       55.22       52.52      2.04 o
  -2   4   3       47.41       48.07      1.84 o
  -1   4   3       14.95       14.56      1.03 o
   0   4   3       98.47       84.91      2.12 o
   1   4   3       42.22       39.68      1.76 o
   2   4   3       47.54       46.26      1.95 o
   3   4   3        3.68        3.03      1.31 o
   4   4   3       40.35       42.68      3.02 o
   5   4   3       15.51       15.97      2.78 o
   6   4   3        2.91        3.02      2.77 o
   7   4   3        9.39        9.85      2.99 o
   8   4   3        6.23        8.92      3.35 o
  -8   5   3        2.00        1.34      2.77 o
  -7   5   3       12.38       13.70      4.01 o
  -6   5   3       23.94       22.66      2.27 o
  -5   5   3       11.69       11.12      2.53 o
  -4   5   3       29.25       31.06      3.14 o
  -3   5   3       68.99       72.66      3.67 o
  -2   5   3       36.77       32.39      2.97 o
  -1   5   3       55.07       58.98      3.39 o
   0   5   3       24.77       27.41      3.00 o
   1   5   3      125.01      118.87      2.89 o
   2   5   3       14.73       16.23      1.82 o
   3   5   3       34.62       43.68      2.43 o
   4   5   3       27.12       27.65      2.12 o
   5   5   3        0.45        1.85      1.69 o
   6   5   3       23.15       29.07      3.32 o
   7   5   3        3.86        0.77      2.99 o
  -4   6   3       13.51       24.30      2.78 o
  -3   6   3        5.49        7.20      2.40 o
  -2   6   3        9.03        9.60      2.71 o
  -1   6   3       30.17       29.29      3.20 o
   0   6   3        2.25        2.64      2.39 o
   1   6   3       13.28       15.46      2.92 o
   2   6   3       12.64       14.74      2.85 o
   3   6   3        2.40        4.23      1.78 o
   4   6   3       15.88       16.64      2.34 o
   1  -4   4       39.36       31.70      2.00 o
   2  -4   4       29.42       28.73      2.03 o
   3  -4   4       37.69       32.96      2.34 o
  -2  -3   4      101.43      103.81      2.02 o
  -1  -3   4       89.04       88.86      2.09 o
   0  -3   4      170.87      173.76      3.16 o
   1  -3   4      133.09      131.98      3.07 o
   2  -3   4       10.08        8.67      1.47 o
   3  -3   4       38.08       35.39      2.28 o
   4  -3   4       16.44       18.75      2.15 o
   5  -3   4       20.19       17.89      2.40 o
   6  -3   4       12.02       12.71      2.42 o
  -5  -2   4       94.88       91.10      2.27 o
  -4  -2   4      100.24       96.18      2.07 o
  -3  -2   4       56.86       51.31      1.48 o
  -2  -2   4      133.05      140.88      2.36 o
  -1  -2   4      267.39      278.73      3.43 o
   0  -2   4      105.97      115.24      2.43 o
   1  -2   4       88.60       88.34      2.39 o
   2  -2   4      235.90      254.60      4.16 o
   3  -2   4       64.15       61.88      2.51 o
   4  -2   4       54.19       50.98      2.54 o
   5  -2   4      152.11      160.66      4.27 o
   6  -2   4        2.22        3.46      1.76 o
   7  -2   4       31.71       29.92      2.82 o
  -9  -1   4       39.51       36.50      3.02 o
  -8  -1   4       63.82       65.73      3.11 o
  -7  -1   4        8.86        9.21      1.17 o
  -6  -1   4      454.51      458.59      5.53 o
  -5  -1   4      151.02      141.49      4.01 o
  -4  -1   4       25.91       24.75      0.89 o
  -3  -1   4      502.82      507.08      4.58 o
  -2  -1   4      837.46      820.39      5.55 o
  -1  -1   4      167.09      166.66      2.57 o
   0  -1   4     1006.25     1062.45      6.62 o
   1  -1   4      628.39      657.54      5.58 o
   2  -1   4       92.51       92.60      2.47 o
   3  -1   4      496.42      518.79      5.86 o
   4  -1   4      314.29      321.31      5.07 o
   5  -1   4       27.76       28.22      2.11 o
   6  -1   4       42.03       46.19      2.73 o
   7  -1   4      166.61      164.40      4.63 o
   8  -1   4        4.92        5.40      2.06 o
 -11   0   4        1.17        4.65      2.50 o
 -10   0   4       49.64       48.56      3.44 o
  -9   0   4       14.65       10.58      1.64 o
  -8   0   4       29.20       27.12      1.76 o
  -7   0   4       95.67       94.02      2.22 o
  -6   0   4       63.09       55.24      1.58 o
  -5   0   4       36.43       29.79      1.17 o
  -4   0   4      824.47      783.15     15.44 o
  -3   0   4      130.89      125.05      1.46 o
  -2   0   4      254.63      261.55      1.90 o
  -1   0   4      692.81      697.76      5.23 o
   0   0   4      338.12      368.12      3.79 o
   1   0   4      449.96      471.68      4.52 o
   2   0   4      884.28      996.58     16.35 o
   3   0   4       18.90       21.11      1.15 o
   4   0   4      103.67      103.64      2.11 o
   5   0   4      193.06      190.39      3.18 o
   6   0   4        2.50        2.12      1.17 o
   7   0   4       46.50       46.27      2.26 o
   8   0   4        4.78        4.52      1.55 o
   9   0   4        2.11        2.29      3.08 o
  10   0   4        6.27        7.68      3.09 o
  11   0   4        2.56        3.18      3.62 o
 -11   1   4        8.02        6.53      2.76 o
 -10   1   4        5.35        4.68      1.75 o
  -9   1   4       38.24       37.30      4.40 o
  -8   1   4       63.01       64.95      2.36 o
  -7   1   4        8.94       10.65      1.36 o
  -6   1   4      445.63      443.57     15.20 o
  -5   1   4      152.78      144.17      3.39 o
  -4   1   4       25.96       23.42      1.10 o
  -3   1   4      493.87      504.32     10.47 o
  -2   1   4      829.70      838.29     26.73 o
  -1   1   4      167.14      170.10      5.37 o
   0   1   4     1007.49     1055.67      7.66 o
   1   1   4      625.92      640.82      5.88 o
   2   1   4       92.68       91.82      2.31 o
   3   1   4      501.72      522.43      8.13 o
   4   1   4      309.67      318.22      3.31 o
   5   1   4       28.02       33.05      1.94 o
   6   1   4       43.51       42.98      3.86 o
   7   1   4      165.95      165.77      3.20 o
   8   1   4        4.93        3.16      1.45 o
   9   1   4       17.06       13.01      3.40 o
  10   1   4       21.41       20.46      3.99 o
 -11   2   4        1.85        2.25      1.89 o
 -10   2   4       18.77       20.02      2.26 o
  -9   2   4        5.66        2.76      1.64 o
  -8   2   4        6.19        5.72      1.51 o
  -7   2   4       49.98       46.30      5.20 o
  -6   2   4       14.13       12.76      1.49 o
  -5   2   4       98.86       90.98      4.02 o
  -4   2   4       94.45       87.99      2.04 o
  -3   2   4       56.35       52.24      1.56 o
  -2   2   4      137.85      137.08      3.08 o
  -1   2   4      253.28      264.60      3.79 o
   0   2   4      101.40      107.83      2.49 o
   1   2   4       85.68       86.47      2.89 o
   2   2   4      223.71      243.07      9.04 o
   3   2   4       65.27       63.32      1.88 o
   4   2   4       52.31       50.23      1.50 o
   5   2   4      149.43      152.00      2.60 o
   6   2   4        2.33        1.46      2.21 o
   7   2   4       30.90       33.39      3.12 o
   8   2   4       21.95       20.72      3.07 o
   9   2   4        2.12        0.91      2.94 o
  10   2   4        2.49        0.95      3.89 o
 -10   3   4        0.21       -0.17      2.80 o
  -9   3   4       34.89       35.41      4.62 o
  -8   3   4       46.87       43.76      4.11 o
  -7   3   4        4.40        2.82      2.10 o
  -6   3   4      211.26      190.93      3.60 o
  -5   3   4      113.64      109.95      2.66 o
  -4   3   4      127.69      119.67      2.63 o
  -3   3   4      231.36      221.53      5.36 o
  -2   3   4      105.14      106.67      1.57 o
  -1   3   4       89.35       92.18      1.47 o
   0   3   4      173.15      179.94      2.79 o
   1   3   4      136.16      136.70      1.80 o
   2   3   4        9.93       10.06      0.89 o
   3   3   4       38.24       37.44      2.54 o
   4   3   4       16.72       18.74      2.57 o
   5   3   4       20.01       17.97      2.64 o
   6   3   4       12.77       16.57      2.81 o
   7   3   4       24.01       26.45      3.35 o
   8   3   4        8.42        4.01      2.93 o
   9   3   4        4.41        7.24      2.90 o
  -9   4   4        4.32        5.68      2.09 o
  -8   4   4        1.15       -0.25      3.95 o
  -7   4   4        6.97        5.34      1.92 o
  -6   4   4       19.10       15.77      1.94 o
  -5   4   4       25.62       24.87      3.82 o
  -4   4   4        7.00        6.88      1.57 o
  -3   4   4       85.11       81.18      2.72 o
  -2   4   4       39.59       38.78      1.78 o
  -1   4   4       26.95       28.38      1.63 o
   0   4   4       28.20       31.59      2.30 o
   1   4   4       38.01       35.84      1.79 o
   2   4   4       30.29       34.88      1.88 o
   3   4   4       38.42       42.94      2.83 o
   4   4   4       14.16       13.04      2.65 o
   5   4   4        9.74        8.11      2.74 o
   6   4   4       23.42       17.34      3.30 o
   7   4   4        5.95        2.71      2.62 o
   8   4   4       11.99       11.30      3.44 o
  -7   5   4        1.87        1.10      2.53 o
  -6   5   4       18.19       13.03      1.99 o
  -5   5   4       17.77       15.76      2.99 o
  -4   5   4        0.90       -1.02      2.14 o
  -3   5   4       75.51       72.29      3.93 o
  -2   5   4       31.11       23.73      2.72 o
  -1   5   4       19.30       23.00      2.98 o
   0   5   4       61.65       66.68      3.64 o
   1   5   4       69.95       76.68      3.90 o
   2   5   4       18.11       20.97      1.99 o
   3   5   4       15.05       14.66      1.98 o
   4   5   4       49.66       55.01      2.64 o
   5   5   4       11.46       17.43      3.12 o
   6   5   4       12.18       11.78      3.07 o
  -3   6   4        2.60       -0.28      2.32 o
  -2   6   4       16.34       15.74      2.75 o
  -1   6   4       20.45       22.60      3.20 o
   0   6   4        1.38        1.11      2.69 o
   1   6   4        9.79       12.13      2.83 o
   2   6   4        8.23        6.12      2.79 o
   3   6   4        0.44        3.05      2.85 o
   4   6   4        6.77       10.53      3.01 o
   1  -4   5       16.21       14.86      1.73 o
   2  -4   5       39.67       36.90      2.53 o
   3  -4   5       21.74       19.90      2.29 o
   4  -4   5        2.42        3.10      2.00 o
   5  -4   5        9.85       11.01      2.47 o
  -2  -3   5      139.49      139.21      2.64 o
  -1  -3   5       33.09       31.89      1.59 o
   0  -3   5       55.13       54.86      2.13 o
   1  -3   5      197.94      195.45      3.89 o
   2  -3   5      125.18      129.02      3.54 o
   3  -3   5        0.74        0.94      1.66 o
   4  -3   5      157.25      156.36      4.45 o
   5  -3   5       34.06       33.85      2.95 o
   6  -3   5        6.78        5.93      2.36 o
   7  -3   5       25.01       23.11      2.84 o
  -5  -2   5      127.56      117.31      2.75 o
  -4  -2   5       85.83       87.61      2.31 o
  -3  -2   5      689.00      689.68      5.55 o
  -2  -2   5      495.92      519.94      4.95 o
  -1  -2   5      221.64      244.94      3.65 o
   0  -2   5     1235.92     1306.14      8.52 o
   1  -2   5      111.15      115.24      2.91 o
   2  -2   5      106.44      108.84      3.02 o
   3  -2   5      186.54      197.94      4.20 o
   4  -2   5        2.61        2.05      1.52 o
   5  -2   5       24.52       27.39      2.41 o
   6  -2   5       29.49       27.82      2.68 o
   7  -2   5        0.51       -0.75      2.07 o
   8  -2   5        5.65        6.13      2.39 o
  -9  -1   5       20.15       21.49      2.60 o
  -8  -1   5       90.46       87.06      3.40 o
  -7  -1   5       10.76        9.32      1.65 o
  -6  -1   5      191.72      191.37      3.96 o
  -5  -1   5      259.32      252.15     10.38 o
  -4  -1   5       40.38       35.79      5.29 o
  -3  -1   5      707.05      722.97      6.07 o
  -2  -1   5      350.54      353.45      4.20 o
  -1  -1   5      420.86      439.94      4.62 o
   0  -1   5      338.76      341.85      4.23 o
   1  -1   5       98.73       94.49      2.51 o
   2  -1   5      142.02      148.64      3.24 o
   3  -1   5       93.88       89.32      2.80 o
   4  -1   5      122.20      114.71      3.33 o
   5  -1   5      126.65      123.09      3.68 o
   6  -1   5       18.10       14.63      2.17 o
   7  -1   5      132.06      130.56      4.47 o
   8  -1   5       15.62       18.25      2.53 o
   9  -1   5        3.32        6.17      2.01 o
 -11   0   5        0.48        2.34      2.46 o
 -10   0   5       22.65       21.89      2.95 o
  -9   0   5       11.92        9.66      2.30 o
  -8   0   5        1.68        2.24      1.78 o
  -7   0   5        2.01        2.94      1.12 o
  -6   0   5       74.13       67.47      3.29 o
  -5   0   5       17.03       15.65      0.98 o
  -4   0   5        5.57        3.45      0.66 o
  -3   0   5      176.07      163.65      1.69 o
  -2   0   5       20.66       20.09      0.75 o
  -1   0   5      114.57      136.85      2.72 o
   0   0   5      431.04      466.82      4.70 o
   1   0   5      146.33      147.92      2.90 o
   2   0   5      252.99      269.39      4.02 o
   3   0   5        6.05        3.86      0.98 o
   4   0   5       13.16       13.91      1.27 o
   5   0   5      145.07      150.85      4.12 o
   6   0   5        8.57        6.37      1.38 o
   7   0   5        0.49       -0.49      1.49 o
   8   0   5        4.23        5.07      1.66 o
   9   0   5        4.04        5.06      1.84 o
  10   0   5        0.10       -0.71      3.15 o
 -11   1   5       10.98       10.73      2.76 o
 -10   1   5        5.25        1.88      2.12 o
  -9   1   5       20.13       20.67      3.83 o
  -8   1   5       91.30       90.23      4.22 o
  -7   1   5       11.65       11.47      1.29 o
  -6   1   5      190.43      178.70      4.94 o
  -5   1   5      268.48      268.11      3.14 o
  -4   1   5       41.72       43.97      1.37 o
  -3   1   5      704.22      721.15     11.13 o
  -2   1   5      364.23      370.32      4.70 o
  -1   1   5      425.01      453.76      3.32 o
   0   1   5      335.58      348.02      7.24 o
   1   1   5      106.30      104.03      1.71 o
   2   1   5      144.65      150.25      2.43 o
   3   1   5       93.24       97.27      1.96 o
   4   1   5      123.56      118.51      2.29 o
   5   1   5      127.59      131.18      5.55 o
   6   1   5       18.70       18.35      2.87 o
   7   1   5      130.63      134.29      3.12 o
   8   1   5       16.03       16.22      1.72 o
   9   1   5        3.39        4.98      3.19 o
  10   1   5       18.60       22.09      4.05 o
 -11   2   5        2.25       -2.25      2.49 o
 -10   2   5       13.79       10.11      1.81 o
  -9   2   5       38.50       42.13      2.35 o
  -8   2   5       18.02       17.86      2.27 o
  -7   2   5       33.07       35.50      2.24 o
  -6   2   5      207.76      195.92      6.65 o
  -5   2   5      127.39      114.55      2.44 o
  -4   2   5       82.60       82.58      2.04 o
  -3   2   5      697.22      695.68      7.12 o
  -2   2   5      495.59      503.11      6.99 o
  -1   2   5      215.74      247.71      4.61 o
   0   2   5     1245.20     1322.62     15.38 o
   1   2   5      111.73      116.25      4.15 o
   2   2   5      105.07      106.54      1.89 o
   3   2   5      191.24      198.66      2.61 o
   4   2   5        2.72        3.63      0.93 o
   5   2   5       23.25       24.83      1.42 o
   6   2   5       31.07       32.49      3.22 o
   7   2   5        0.55       -1.08      2.83 o
   8   2   5        5.96        5.30      3.10 o
   9   2   5        4.15        2.67      3.14 o
 -10   3   5        0.85        1.72      1.84 o
  -9   3   5       23.13       25.91      3.78 o
  -8   3   5       19.65       20.57      2.04 o
  -7   3   5        0.31        2.31      1.51 o
  -6   3   5       45.16       45.30      2.24 o
  -5   3   5       72.02       71.77      2.94 o
  -4   3   5       33.54       28.24      1.71 o
  -3   3   5       44.96       39.54      1.78 o
  -2   3   5      137.29      135.29      2.57 o
  -1   3   5       33.19       32.32      1.04 o
   0   3   5       57.77       57.83      1.83 o
   1   3   5      196.31      195.70      2.22 o
   2   3   5      123.21      129.20      3.72 o
   3   3   5        0.73        0.29      1.85 o
   4   3   5      156.72      149.77      4.50 o
   5   3   5       33.67       37.54      3.16 o
   6   3   5        6.65        7.73      2.76 o
   7   3   5       24.68       26.37      3.47 o
   8   3   5       18.86       19.18      3.35 o
   9   3   5        1.50        4.39      3.26 o
  -9   4   5       28.97       30.81      6.36 o
  -8   4   5        3.55        2.82      1.66 o
  -7   4   5       24.77       24.61      3.22 o
  -6   4   5       59.81       58.90      2.60 o
  -5   4   5        4.41        5.44      1.64 o
  -4   4   5       62.19       63.72      2.43 o
  -3   4   5       98.83      100.05      2.94 o
  -2   4   5        5.89        4.64      1.41 o
  -1   4   5       70.41       76.20      2.24 o
   0   4   5       34.81       36.85      2.78 o
   1   4   5       16.35       18.05      1.60 o
   2   4   5       40.95       42.23      2.01 o
   3   4   5       22.11       22.25      2.73 o
   4   4   5        2.42        0.22      2.37 o
   5   4   5       10.64       11.28      2.81 o
   6   4   5       26.32       22.96      3.58 o
   7   4   5        1.02        1.20      3.05 o
   8   4   5        5.29        4.83      3.15 o
  -7   5   5        2.19        5.39      2.69 o
  -6   5   5        4.62        2.23      3.70 o
  -5   5   5       26.03       26.02      2.22 o
  -4   5   5        4.94        2.23      2.39 o
  -3   5   5       10.76        6.61      2.51 o
  -2   5   5       43.71       38.29      3.20 o
  -1   5   5       34.08       38.44      3.43 o
   0   5   5       39.69       43.35      3.33 o
   1   5   5       71.92       89.76      4.17 o
   2   5   5       13.09       16.26      3.07 o
   3   5   5       11.40       10.70      1.99 o
   4   5   5       43.25       51.93      4.53 o
   5   5   5        2.93        4.29      3.03 o
   6   5   5        3.97        0.85      3.01 o
  -3   6   5        3.49        1.17      2.74 o
  -2   6   5        0.51        1.10      2.38 o
  -1   6   5        0.16       -1.48      2.50 o
   0   6   5        0.17       -0.97      2.45 o
   1   6   5        4.58        7.58      2.72 o
   2   6   5        0.11       -2.50      2.66 o
   3   6   5        3.09        6.91      2.81 o
   1  -4   6       74.86       67.05      2.95 o
   2  -4   6       41.51       41.21      2.71 o
   3  -4   6       51.60       48.19      3.02 o
   4  -4   6       11.60        9.63      2.41 o
   5  -4   6        2.37        3.38      2.32 o
   6  -4   6       10.36        9.25      2.38 o
  -2  -3   6      134.27      136.13      2.90 o
  -1  -3   6      118.34      114.17      2.90 o
   0  -3   6       25.84       25.46      1.83 o
   1  -3   6      198.37      203.57      4.27 o
   2  -3   6      115.89      114.75      3.51 o
   3  -3   6        2.96        1.05      1.82 o
   4  -3   6      141.66      140.32      4.45 o
   5  -3   6       55.79       59.12      3.51 o
   6  -3   6        0.50        0.93      2.23 o
   7  -3   6       47.59       52.70      3.77 o
   8  -3   6       16.36       15.25      2.89 o
  -5  -2   6       24.91       26.04      1.67 o
  -4  -2   6      200.19      208.84      3.67 o
  -3  -2   6      157.31      160.73      3.06 o
  -2  -2   6       46.62       48.58      2.00 o
  -1  -2   6      134.17      140.91      3.05 o
   0  -2   6        9.21        8.75      1.33 o
   1  -2   6       25.41       28.50      1.82 o
   2  -2   6       21.18       20.00      1.79 o
   3  -2   6       43.76       44.17      2.44 o
   4  -2   6        9.97       10.65      1.92 o
   5  -2   6        2.84        2.47      1.92 o
   6  -2   6       16.94       16.26      2.44 o
   7  -2   6       12.47       12.25      2.62 o
   8  -2   6        0.69       -0.17      2.35 o
   9  -2   6        9.59        7.35      2.47 o
  -8  -1   6       29.16       31.85      2.63 o
  -7  -1   6        6.13        3.70      1.67 o
  -6  -1   6       17.18       17.11      1.77 o
  -5  -1   6       40.11       42.65      2.15 o
  -4  -1   6      153.55      151.49      3.29 o
  -3  -1   6      104.96      102.49      2.72 o
  -2  -1   6      315.38      296.08      4.23 o
  -1  -1   6      702.76      729.73      6.48 o
   0  -1   6      219.09      245.90      4.01 o
   1  -1   6     1023.76     1121.57      8.61 o
   2  -1   6      483.71      482.37      6.04 o
   3  -1   6       80.82       86.66      2.94 o
   4  -1   6      189.83      196.06      4.51 o
   5  -1   6      122.61      127.26      3.96 o
   6  -1   6       22.59       15.82      2.35 o
   7  -1   6       42.25       45.28      3.17 o
   8  -1   6        9.58        9.38      2.28 o
   9  -1   6        0.60        0.56      2.24 o
  10  -1   6        5.17        9.81      2.59 o
 -11   0   6       12.12       16.09      3.04 o
 -10   0   6       11.32       12.04      2.71 o
  -9   0   6       30.86       33.51      3.03 o
  -8   0   6       85.29       88.15      3.77 o
  -7   0   6       14.17       14.67      1.98 o
  -6   0   6      242.02      230.41      5.38 o
  -5   0   6       69.63       62.64      1.48 o
  -4   0   6       12.53       14.10      0.81 o
  -3   0   6      166.92      163.51      5.50 o
  -2   0   6       86.93       81.44      3.70 o
  -1   0   6      158.81      171.31      3.35 o
   0   0   6        3.78        2.87      1.09 o
   1   0   6       23.52       20.34      1.53 o
   2   0   6      933.46     1010.94      8.24 o
   3   0   6       11.48       14.06      1.61 o
   4   0   6      167.61      180.62      4.05 o
   5   0   6       30.67       30.23      1.70 o
   6   0   6        2.93        2.59      1.42 o
   7   0   6       87.87       81.23      2.72 o
   8   0   6        0.52        0.59      1.72 o
   9   0   6        7.14        7.56      2.68 o
  10   0   6        7.35        2.42      2.44 o
 -11   1   6        3.85       -0.64      2.39 o
 -10   1   6        7.93        6.09      2.38 o
  -9   1   6        4.33        3.50      2.18 o
  -8   1   6       29.06       26.65      3.07 o
  -7   1   6        7.41        5.94      1.38 o
  -6   1   6       17.22       17.82      1.34 o
  -5   1   6       43.45       40.95      1.88 o
  -4   1   6      150.52      146.19      2.24 o
  -3   1   6      104.83      103.63      1.89 o
  -2   1   6      324.29      308.26      4.64 o
  -1   1   6      698.23      732.39      6.80 o
   0   1   6      218.19      253.45      4.05 o
   1   1   6     1030.58     1130.82     26.79 o
   2   1   6      477.98      468.87     10.23 o
   3   1   6       80.68       81.85      1.99 o
   4   1   6      193.40      202.26      3.03 o
   5   1   6      121.84      120.14      2.63 o
   6   1   6       22.47       20.86      1.81 o
   7   1   6       42.28       44.18      2.21 o
   8   1   6        9.65        9.43      1.65 o
   9   1   6        0.56        3.52      3.13 o
  10   1   6        5.08        9.43      3.97 o
 -10   2   6        8.71        3.74      2.21 o
  -9   2   6       57.60       59.14      3.47 o
  -8   2   6       24.84       21.89      1.89 o
  -7   2   6       36.60       38.52      2.41 o
  -6   2   6      221.98      209.81      3.44 o
  -5   2   6       25.59       22.97      1.61 o
  -4   2   6      201.73      195.20      2.97 o
  -3   2   6      157.51      161.72      3.55 o
  -2   2   6       43.60       45.22      2.11 o
  -1   2   6      134.14      139.67      3.30 o
   0   2   6       11.36       10.23      0.91 o
   1   2   6       24.03       24.64      1.14 o
   2   2   6       22.70       21.98      1.19 o
   3   2   6       43.10       44.75      1.54 o
   4   2   6        9.58       10.79      1.20 o
   5   2   6        2.50        2.47      1.28 o
   6   2   6       18.08       14.91      3.08 o
   7   2   6       12.45        8.26      3.26 o
   8   2   6        0.71        0.98      3.29 o
   9   2   6        9.71        6.67      3.51 o
 -10   3   6        0.61        5.44      2.94 o
  -9   3   6        0.40        1.95      1.81 o
  -8   3   6        7.25        6.21      1.76 o
  -7   3   6       16.45       14.60      1.81 o
  -6   3   6        9.95        8.88      1.61 o
  -5   3   6       40.01       36.02      1.93 o
  -4   3   6       41.59       43.17      2.22 o
  -3   3   6       18.17       14.12      1.40 o
  -2   3   6      136.58      137.06      2.71 o
  -1   3   6      121.44      125.11      2.52 o
   0   3   6       25.92       25.90      1.14 o
   1   3   6      197.36      199.44      5.91 o
   2   3   6      120.59      116.81      4.10 o
   3   3   6        3.01        1.65      2.13 o
   4   3   6      143.11      147.01      4.65 o
   5   3   6       56.15       59.85      3.69 o
   6   3   6        0.49        0.80      2.61 o
   7   3   6       47.44       44.86      4.09 o
   8   3   6       16.58       18.15      3.76 o
  -8   4   6        2.50        0.33      1.80 o
  -7   4   6       12.00       12.48      2.04 o
  -6   4   6       51.49       54.60      3.68 o
  -5   4   6       26.66       25.88      2.07 o
  -4   4   6       25.27       25.00      2.24 o
  -3   4   6      121.73      120.51      2.98 o
  -2   4   6       50.80       55.03      2.19 o
  -1   4   6       16.78       16.23      1.63 o
   0   4   6      145.82      153.50      4.74 o
   1   4   6       74.23       83.97      3.96 o
   2   4   6       41.88       43.87      2.19 o
   3   4   6       49.93       49.63      3.30 o
   4   4   6       11.41       11.55      2.75 o
   5   4   6        2.41        3.09      2.81 o
   6   4   6       10.12       11.97      3.22 o
   7   4   6        2.40       -0.87      3.26 o
  -7   5   6        8.13        8.71      2.85 o
  -6   5   6        3.47        2.61      2.12 o
  -5   5   6       22.55       21.76      2.14 o
  -4   5   6        3.00        4.71      2.54 o
  -3   5   6        4.18        3.46      2.67 o
  -2   5   6       33.18       31.63      3.04 o
  -1   5   6        5.98        7.78      2.65 o
   0   5   6       15.26       14.77      2.77 o
   1   5   6       16.57       17.53      2.97 o
   2   5   6       10.96       12.03      2.96 o
   3   5   6        4.41        4.31      2.64 o
   4   5   6       15.90       27.01      3.33 o
   5   5   6        6.24        7.90      3.29 o
   6   5   6        2.48       -0.15      3.31 o
  -1   6   6        4.61        4.89      2.70 o
   0   6   6       13.69       15.27      3.27 o
   1   6   6       14.85       19.03      3.37 o
   1  -4   7       13.88       12.48      2.05 o
   2  -4   7        5.83        4.62      1.92 o
   3  -4   7        1.65        2.22      1.97 o
   4  -4   7       23.23       19.44      2.83 o
   5  -4   7        2.94        1.51      2.40 o
   6  -4   7        1.31        3.15      2.56 o
   7  -4   7        6.18        7.59      3.05 o
  -2  -3   7       50.02       49.36      2.13 o
  -1  -3   7      146.55      144.46      3.57 o
   0  -3   7       65.63       66.14      2.72 o
   1  -3   7       81.45       79.50      3.05 o
   2  -3   7      146.15      154.31      4.26 o
   3  -3   7       17.63       15.58      2.27 o
   4  -3   7       87.02       89.25      3.83 o
   5  -3   7       14.38       12.64      2.55 o
   6  -3   7        2.91        1.63      2.27 o
   7  -3   7       15.67       14.62      2.98 o
   8  -3   7        5.14        8.10      2.62 o
  -5  -2   7       20.24       18.86      1.77 o
  -4  -2   7        4.58        5.02      1.35 o
  -3  -2   7       88.52       91.76      2.64 o
  -2  -2   7      207.94      219.40      3.98 o
  -1  -2   7       11.75       10.66      1.45 o
   0  -2   7       64.21       70.71      2.60 o
   1  -2   7      241.09      245.91      4.68 o
   2  -2   7       73.66       71.02      2.91 o
   3  -2   7       40.86       44.96      2.65 o
   4  -2   7      168.90      171.74      4.74 o
   5  -2   7       65.73       62.55      3.46 o
   6  -2   7       20.97       20.72      2.83 o
   7  -2   7       52.12       50.40      3.80 o
   8  -2   7        2.81        3.22      2.35 o
   9  -2   7        4.22        3.45      2.49 o
  -8  -1   7        1.71        3.60      2.08 o
  -7  -1   7       35.86       40.02      2.58 o
  -6  -1   7      107.20      105.98      3.52 o
  -5  -1   7       41.68       40.60      2.34 o
  -3  -1   7       61.44       60.31      2.35 o
  -2  -1   7       96.19       92.52      2.68 o
  -1  -1   7      166.52      157.94      3.42 o
   0  -1   7       56.62       48.27      2.14 o
   1  -1   7      162.13      177.36      3.89 o
   2  -1   7      102.41       94.62      3.04 o
   3  -1   7       20.72       20.67      1.96 o
   4  -1   7       41.68       43.43      2.55 o
   5  -1   7       78.21       70.69      3.27 o
   6  -1   7       14.77       12.11      2.35 o
   7  -1   7        0.95        0.65      2.02 o
   8  -1   7       13.93       13.13      2.79 o
   9  -1   7        6.21        6.35      2.44 o
 -11   0   7       20.00       15.26      2.89 o
 -10   0   7        0.89       -0.15      2.47 o
  -9   0   7       40.58       41.38      3.20 o
  -8   0   7      152.47      152.03      4.73 o
  -7   0   7        8.40        5.62      1.97 o
  -6   0   7      122.70      127.03      3.91 o
  -5   0   7      236.24      220.91      7.73 o
  -4   0   7       12.76       13.18      1.87 o
  -3   0   7      199.40      195.56      4.91 o
  -2   0   7      590.10      572.09      3.63 o
  -1   0   7       38.30       37.31      2.02 o
   0   0   7      377.61      386.91      5.22 o
   1   0   7      287.94      299.09      4.70 o
   2   0   7       79.02       71.44      2.65 o
   3   0   7      270.89      282.22      4.95 o
   4   0   7       53.56       56.09      2.65 o
   5   0   7       44.31       44.03      2.57 o
   6   0   7       51.35       55.39      2.95 o
   7   0   7       57.99       58.85      3.31 o
   8   0   7        0.23       -1.10      2.14 o
   9   0   7        4.91        4.41      2.43 o
  10   0   7        3.90        4.79      2.61 o
 -11   1   7        0.38       -0.22      2.48 o
 -10   1   7       15.91       16.12      2.69 o
  -9   1   7        7.16        3.60      2.36 o
  -8   1   7        1.72        1.93      2.03 o
  -7   1   7       35.74       37.44      1.76 o
  -6   1   7      105.30       99.97      2.63 o
  -5   1   7       41.77       38.89      1.47 o
  -4   1   7      233.69      214.66      2.77 o
  -3   1   7       59.30       60.11      1.83 o
  -2   1   7       95.09       95.15      4.63 o
  -1   1   7      161.28      158.87      3.54 o
   0   1   7       56.15       49.07      2.08 o
   1   1   7      159.95      174.40      2.52 o
   2   1   7       99.72       94.05      2.10 o
   3   1   7       21.01       20.35      1.38 o
   4   1   7       40.66       46.37      1.86 o
   5   1   7       76.46       73.31      4.20 o
   6   1   7       15.93       14.38      1.68 o
   7   1   7        0.83        2.19      1.45 o
   8   1   7       14.18       13.75      2.00 o
   9   1   7        6.32        7.59      3.68 o
 -10   2   7        4.81        1.91      2.46 o
  -9   2   7       38.29       34.36      3.27 o
  -8   2   7       22.91       23.52      2.74 o
  -7   2   7       10.48        9.03      1.71 o
  -6   2   7      102.79       96.04      2.53 o
  -5   2   7       21.44       20.37      1.52 o
  -4   2   7        4.57        3.34      1.11 o
  -3   2   7       86.70       88.52      4.92 o
  -2   2   7      208.26      219.97      3.06 o
  -1   2   7       11.86       10.81      1.16 o
   0   2   7       67.63       66.91      5.36 o
   1   2   7      242.38      244.51      2.97 o
   2   2   7       73.33       72.90      2.44 o
   3   2   7       43.64       46.27      3.75 o
   4   2   7      169.36      170.73      3.02 o
   5   2   7       65.26       59.99      2.20 o
   6   2   7       21.62       19.24      3.38 o
   7   2   7       50.99       40.95      4.11 o
   8   2   7        2.75        3.34      3.10 o
   9   2   7        4.10        5.81      3.44 o
  -9   3   7       11.16       11.87      2.06 o
  -8   3   7        1.04        0.45      1.59 o
  -7   3   7       23.26       23.49      2.05 o
  -6   3   7       18.97       15.10      1.75 o
  -5   3   7        9.73       10.57      1.56 o
  -4   3   7       74.94       70.62      2.25 o
  -3   3   7        2.97        1.53      1.22 o
  -2   3   7       51.95       52.87      1.97 o
  -1   3   7      142.19      148.21      2.86 o
   0   3   7       62.84       68.42      2.10 o
   1   3   7       80.72       79.54      2.78 o
   2   3   7      142.36      149.04      2.99 o
   3   3   7       16.67       15.12      2.58 o
   4   3   7       86.17       83.36      3.87 o
   5   3   7       13.53       17.33      2.87 o
   6   3   7        3.28        2.18      3.01 o
   7   3   7       15.59       15.90      3.56 o
   8   3   7        5.45        2.54      3.45 o
  -8   4   7        4.61        3.64      2.14 o
  -7   4   7        1.15        0.94      1.76 o
  -6   4   7       32.27       33.75      2.21 o
  -5   4   7       15.46       14.91      1.89 o
  -4   4   7        6.26        5.66      1.58 o
  -3   4   7       20.17       20.03      1.81 o
  -2   4   7        5.68        5.62      1.59 o
  -1   4   7       27.55       29.54      1.86 o
   0   4   7        7.93       10.21      2.45 o
   1   4   7       14.98       15.99      2.78 o
   2   4   7        5.85        8.75      2.51 o
   4   4   7       23.32       23.27      3.04 o
   5   4   7        2.92        2.74      2.64 o
   6   4   7        1.27        1.01      2.91 o
   7   4   7        6.00        7.43      3.21 o
  -7   5   7       10.33       12.84      2.78 o
  -6   5   7        1.33       -0.01      1.77 o
  -5   5   7        3.54        2.03      1.68 o
  -4   5   7       10.60       11.75      2.89 o
  -3   5   7        8.98        6.25      2.51 o
  -2   5   7       11.16        9.13      2.84 o
  -1   5   7       22.05       23.91      3.37 o
   0   5   7        2.00        1.44      2.35 o
   1   5   7        3.13        4.06      2.38 o
   2   5   7       21.33       24.69      3.51 o
   3   5   7        3.95        6.63      2.77 o
   4   5   7        4.60        7.44      2.75 o
   1  -4   8       66.75       67.91      3.16 o
   2  -4   8       37.37       33.40      2.85 o
   3  -4   8        2.28        3.46      2.42 o
   4  -4   8       49.20       49.61      3.70 o
   5  -4   8        9.21        9.04      2.66 o
   6  -4   8        1.44        3.68      2.39 o
  -2  -3   8        9.73       13.20      1.54 o
  -1  -3   8       62.07       57.76      2.65 o
   0  -3   8       32.96       33.45      2.40 o
   1  -3   8       39.04       33.42      2.41 o
   2  -3   8        7.66        6.76      1.95 o
   3  -3   8        8.78       10.05      2.13 o
   4  -3   8        9.44        9.31      2.38 o
   5  -3   8        3.56        2.03      2.32 o
   6  -3   8        6.47        5.68      2.53 o
   7  -3   8        1.48        1.94      2.60 o
  -5  -2   8      143.30      148.67      3.82 o
  -4  -2   8       85.37       81.72      2.83 o
  -3  -2   8       73.87       73.27      2.59 o
  -2  -2   8      197.49      193.02      4.12 o
  -1  -2   8      118.24      121.87      3.41 o
   0  -2   8       65.82       64.16      2.77 o
   1  -2   8      307.71      314.85      5.52 o
   2  -2   8       26.58       29.03      2.45 o
   3  -2   8       58.73       56.54      3.14 o
   4  -2   8       57.73       57.96      3.22 o
   5  -2   8        9.41        8.87      2.43 o
   6  -2   8        9.11        5.70      2.52 o
   7  -2   8       21.83       21.91      3.11 o
   8  -2   8        2.44        3.54      2.65 o
  -8  -1   8       12.56       18.35      2.36 o
  -7  -1   8       27.53       31.42      2.52 o
  -6  -1   8       50.97       53.37      2.87 o
  -5  -1   8       42.10       49.40      2.51 o
  -4  -1   8       30.25       28.78      2.10 o
  -3  -1   8       66.86       67.51      2.67 o
  -2  -1   8       22.27       21.88      1.78 o
  -1  -1   8       91.54       88.36      2.88 o
   0  -1   8       31.39       28.41      1.97 o
   1  -1   8       56.23       56.86      2.52 o
   2  -1   8        0.43        1.78      1.43 o
   3  -1   8       67.52       66.54      3.04 o
   4  -1   8        0.57        1.09      1.68 o
   5  -1   8       31.85       31.10      2.66 o
   6  -1   8       21.40       21.72      2.56 o
   7  -1   8        0.87       -0.63      2.28 o
   8  -1   8       13.85       12.29      2.97 o
   9  -1   8        5.68        4.29      2.67 o
 -11   0   8        7.97        8.67      2.90 o
 -10   0   8        0.00       -1.33      2.30 o
  -9   0   8       39.20       38.11      3.21 o
  -8   0   8       67.79       75.68      3.77 o
  -7   0   8        7.61        6.92      2.05 o
  -6   0   8       69.81       69.11      3.22 o
  -5   0   8      211.45      223.61      5.00 o
  -4   0   8        0.59        0.26      1.48 o
  -3   0   8      255.79      247.70      3.30 o
  -2   0   8      483.70      474.44     13.26 o
  -1   0   8        8.73        6.79      1.48 o
   0   0   8       85.88       78.82      2.77 o
   1   0   8      787.99      781.42      8.06 o
   2   0   8      115.11      115.53      3.42 o
   3   0   8      179.48      183.88      4.30 o
   4   0   8      109.43      105.02      3.55 o
   5   0   8       48.37       47.21      2.80 o
   6   0   8       18.31       17.72      2.35 o
   7   0   8       15.78       16.72      2.50 o
   8   0   8       12.16       12.27      2.67 o
   9   0   8        0.02        0.86      2.42 o
 -10   1   8       12.84       14.70      2.75 o
  -9   1   8       14.38       14.94      2.61 o
  -8   1   8       12.52       10.87      2.60 o
  -7   1   8       26.91       23.80      2.69 o
  -6   1   8       51.73       53.45      3.06 o
  -5   1   8       42.11       41.99      1.52 o
  -4   1   8       28.68       28.93      1.36 o
  -3   1   8       69.59       69.85      1.83 o
  -2   1   8       22.43       22.04      1.22 o
  -1   1   8       87.56       86.43      2.90 o
   0   1   8       31.31       27.52      1.89 o
   1   1   8       56.78       55.34      2.43 o
   2   1   8        0.69        0.19      1.23 o
   3   1   8       66.62       68.25      2.12 o
   4   1   8        0.54        1.47      1.26 o
   5   1   8       32.10       31.30      1.96 o
   6   1   8       20.77       21.35      1.90 o
   7   1   8        0.82        1.72      1.70 o
   8   1   8       13.86       14.04      2.81 o
   9   1   8        5.58        8.74      3.75 o
 -10   2   8        0.82        2.76      2.58 o
  -9   2   8        9.27        8.89      2.30 o
  -8   2   8       51.54       51.11      3.50 o
  -7   2   8       17.95       19.66      1.77 o
  -6   2   8       31.99       28.99      1.81 o
  -5   2   8      144.99      138.92      4.44 o
  -4   2   8       84.47       82.20      2.23 o
  -3   2   8       73.72       74.69      2.11 o
  -2   2   8      198.50      203.66      8.58 o
  -1   2   8      117.61      124.42      2.52 o
   0   2   8       66.93       66.09      2.77 o
   1   2   8      302.71      300.86      4.73 o
   2   2   8       26.09       27.32      1.58 o
   3   2   8       57.60       54.73      3.87 o
   4   2   8       56.36       59.74      2.16 o
   5   2   8        9.75        9.05      1.64 o
   6   2   8        8.74        6.49      3.11 o
   7   2   8       21.67       20.79      3.53 o
   8   2   8        2.60        0.05      3.37 o
  -9   3   8       22.34       21.66      3.45 o
  -8   3   8        0.34       -0.82      1.79 o
  -7   3   8        9.90       11.15      1.71 o
  -6   3   8       41.75       41.31      2.16 o
  -5   3   8        7.79        6.49      1.51 o
  -4   3   8       34.62       32.34      1.84 o
  -3   3   8       15.29       15.32      1.67 o
  -2   3   8        9.82       10.13      1.44 o
  -1   3   8       58.34       61.31      5.52 o
   0   3   8       36.17       39.49      1.86 o
   1   3   8       39.19       38.61      2.43 o
   2   3   8        8.80        9.44      1.80 o
   3   3   8        9.81        8.56      2.53 o
   4   3   8        9.40        9.82      2.81 o
   5   3   8        3.86        0.59      2.65 o
   6   3   8        6.80        2.78      3.09 o
   7   3   8        1.45        1.16      3.52 o
   8   3   8        1.50        0.83      3.85 o
  -8   4   8        5.69        5.83      3.28 o
  -7   4   8       14.46       16.48      2.07 o
  -6   4   8        4.28        4.63      1.62 o
  -5   4   8       34.57       32.97      2.19 o
  -4   4   8       23.63       21.60      1.97 o
  -3   4   8        3.12        3.97      1.68 o
  -2   4   8       84.57       91.64      2.78 o
  -1   4   8       59.26       58.99      2.40 o
   0   4   8       25.00       31.79      3.34 o
   1   4   8       66.42       75.09      3.97 o
   2   4   8       37.17       39.54      3.43 o
   5   4   8        9.14        8.08      3.08 o
   6   4   8        1.44        5.75      3.16 o
   7   4   8        8.95       13.94      3.85 o
  -6   5   8        5.82        7.05      2.84 o
  -5   5   8       11.10       10.24      1.95 o
  -4   5   8        5.84        5.34      2.59 o
  -3   5   8       16.12       14.61      2.91 o
  -2   5   8        2.03       -1.38      2.95 o
  -1   5   8        2.35        3.37      2.94 o
   0   5   8       15.90       21.73      3.36 o
   1   5   8        0.27       -2.36      2.36 o
   2   5   8        8.87       11.71      2.75 o
   3   5   8        3.67        1.39      2.60 o
   1  -4   9       56.31       54.87      3.02 o
   2  -4   9       42.77       42.70      2.99 o
   3  -4   9        2.15        1.81      2.29 o
   4  -4   9       22.94       20.99      3.20 o
   5  -4   9        9.21        8.84      3.08 o
   6  -4   9        2.87        3.48      2.70 o
  -2  -3   9       61.34       62.84      2.77 o
  -1  -3   9        4.34        2.58      1.60 o
   0  -3   9       99.63       94.39      3.57 o
   1  -3   9       40.46       38.72      2.72 o
   2  -3   9        9.40        8.40      2.25 o
   3  -3   9       14.76       12.46      2.45 o
   4  -3   9       27.97       27.37      3.07 o
   5  -3   9        4.87        1.37      2.26 o
   6  -3   9        7.19        6.17      2.82 o
   7  -3   9        8.82       10.33      2.82 o
  -5  -2   9       38.79       36.07      2.33 o
  -4  -2   9       53.87       55.37      2.68 o
  -3  -2   9        4.38        3.59      1.39 o
  -2  -2   9       57.59       54.41      2.62 o
  -1  -2   9       93.01       95.37      3.33 o
   0  -2   9       19.43       20.36      2.09 o
   1  -2   9       96.12      100.07      3.61 o
   2  -2   9      144.33      143.93      4.29 o
   3  -2   9        4.30        4.24      2.11 o
   4  -2   9       58.01       53.58      3.47 o
   5  -2   9       49.05       51.85      3.52 o
   6  -2   9        7.78        8.35      2.82 o
   7  -2   9       10.07        9.44      2.80 o
   8  -2   9       10.09       11.50      2.97 o
  -8  -1   9       35.91       37.55      3.21 o
  -7  -1   9       19.87       22.97      2.60 o
  -6  -1   9       70.95       79.27      3.34 o
  -5  -1   9       12.81       13.29      2.17 o
  -4  -1   9       17.80       17.08      1.97 o
  -3  -1   9       59.53       58.80      2.60 o
  -2  -1   9       20.43       22.01      1.93 o
  -1  -1   9       14.41       13.62      1.79 o
   0  -1   9       84.19       78.58      2.96 o
   1  -1   9       13.65       13.00      1.84 o
   2  -1   9       16.74       17.99      2.08 o
   3  -1   9       46.79       47.41      2.83 o
   4  -1   9        1.82        1.36      1.86 o
   5  -1   9        9.72        7.27      2.34 o
   6  -1   9       11.39       12.08      2.50 o
   7  -1   9        7.00        4.59      2.44 o
   8  -1   9        3.49        3.31      2.64 o
 -11   0   9        0.60        0.09      3.03 o
 -10   0   9        5.61        2.15      2.41 o
  -9   0   9        8.05        5.36      2.36 o
  -8   0   9       13.32       16.89      2.49 o
  -7   0   9        7.84        9.94      2.33 o
  -6   0   9        0.65        1.09      1.85 o
  -5   0   9       58.80       59.91      3.12 o
  -4   0   9       85.68       93.34      3.45 o
  -3   0   9        0.35        1.83      1.41 o
  -2   0   9      138.61      143.00      3.95 o
  -1   0   9       71.39       65.97      2.68 o
   0   0   9        1.11        2.51      1.43 o
   1   0   9      103.28      100.49      3.28 o
   2   0   9        8.94        8.58      1.61 o
   3   0   9       27.73       33.10      2.32 o
   4   0   9       23.79       23.64      2.23 o
   5   0   9       48.29       48.11      3.00 o
   6   0   9        0.39        1.29      2.01 o
   7   0   9        4.24        4.07      2.23 o
   8   0   9        6.90        8.90      2.48 o
   9   0   9        1.54        0.81      2.48 o
 -10   1   9        4.73        2.76      2.59 o
  -9   1   9       25.92       20.66      3.14 o
  -8   1   9       35.88       39.22      3.17 o
  -7   1   9       19.73       18.94      2.45 o
  -6   1   9       70.24       73.60      3.66 o
  -5   1   9       13.36       13.33      2.21 o
  -4   1   9       17.44       17.84      1.26 o
  -3   1   9       61.01       60.44      1.80 o
  -2   1   9       21.04       23.83      1.69 o
  -1   1   9       14.72       14.71      1.79 o
   0   1   9       89.10       86.59      2.99 o
   1   1   9       12.98       13.04      1.65 o
   2   1   9       17.49       16.86      1.88 o
   3   1   9       48.18       50.74      2.63 o
   4   1   9        2.25        2.66      1.67 o
   5   1   9       10.25        8.30      2.25 o
   6   1   9       11.68       13.23      1.87 o
   7   1   9        6.90        4.53      1.76 o
   8   1   9        3.56        5.26      2.02 o
  -9   2   9        0.56       -0.60      2.34 o
  -8   2   9       19.67       18.57      3.01 o
  -7   2   9        8.58        6.63      2.39 o
  -6   2   9        4.01        2.41      1.39 o
  -5   2   9       39.90       36.80      1.94 o
  -4   2   9       52.98       54.06      3.02 o
  -3   2   9        4.41        5.25      1.32 o
  -2   2   9       57.45       57.74      1.99 o
  -1   2   9       92.31       99.08      2.40 o
   0   2   9       19.68       17.08      2.06 o
   1   2   9       93.93       93.13      3.25 o
   2   2   9      146.61      137.54      8.86 o
   3   2   9        4.45        4.36      1.33 o
   4   2   9       57.13       56.65      4.72 o
   5   2   9       49.50       47.46      2.23 o
   6   2   9        7.95        6.40      3.22 o
   7   2   9       10.00       10.59      3.66 o
   8   2   9       10.48        7.82      3.80 o
  -8   3   9        5.89        6.40      2.63 o
  -7   3   9        2.30        3.08      1.62 o
  -6   3   9       57.46       62.82      2.68 o
  -5   3   9       41.92       40.30      2.16 o
  -4   3   9        2.66        3.37      1.51 o
  -3   3   9       92.00      104.38      2.86 o
  -2   3   9       62.10       67.87      4.37 o
  -1   3   9        4.87        4.30      1.46 o
   0   3   9      103.10      106.50      3.69 o
   1   3   9       40.11       40.42      2.51 o
   2   3   9       10.01        8.75      1.78 o
   4   3   9       27.74       23.94      3.13 o
   5   3   9        5.14        4.48      2.80 o
   6   3   9        7.19        3.66      3.26 o
   7   3   9        8.51        8.58      3.75 o
  -8   4   9       15.55       11.35      2.78 o
  -7   4   9       19.66       18.51      2.53 o
  -6   4   9       11.05       11.78      1.93 o
  -5   4   9       39.63       38.17      2.40 o
  -4   4   9       54.25       52.02      4.03 o
  -3   4   9        5.93        5.28      1.81 o
  -2   4   9       84.89       88.77      2.92 o
  -1   4   9       59.48       68.37      5.07 o
   0   4   9        3.53        3.19      2.76 o
   1   4   9       55.39       60.20      3.90 o
   2   4   9       42.16       53.77      3.84 o
  -4   5   9        7.91        7.12      2.63 o
  -3   5   9        7.16        4.58      2.58 o
  -2   5   9        6.99       13.08      3.05 o
  -1   5   9        0.15       -0.31      2.77 o
   0   5   9        9.47       11.11      2.95 o
   1   5   9        3.37        3.87      3.02 o
   2   5   9        2.47        1.41      2.95 o
   2  -4  10       14.72       13.69      2.36 o
   3  -4  10        0.69        1.22      2.52 o
   4  -4  10        2.41        0.35      2.42 o
   5  -4  10        5.05        6.12      2.65 o
  -2  -3  10       48.52       46.71      2.63 o
  -1  -3  10       10.28       10.42      1.98 o
   0  -3  10       38.36       39.61      2.70 o
   1  -3  10       63.70       52.25      3.33 o
   2  -3  10        1.85        0.11      2.20 o
   3  -3  10       32.97       25.60      2.99 o
   4  -3  10       17.28       14.62      2.77 o
   5  -3  10        0.06        2.36      2.58 o
   6  -3  10        8.10        3.00      2.85 o
  -5  -2  10       58.84       50.48      2.80 o
  -4  -2  10       63.53       60.84      2.91 o
  -3  -2  10       22.72       23.57      2.14 o
  -2  -2  10       67.44       63.14      3.03 o
  -1  -2  10      131.46      132.64      4.04 o
   0  -2  10        9.40        8.27      2.00 o
   1  -2  10       59.70       57.67      3.12 o
   2  -2  10       69.85       65.89      3.34 o
   3  -2  10        5.73        5.69      2.28 o
   4  -2  10       12.53       10.64      2.41 o
   5  -2  10       34.16       33.84      3.18 o
   6  -2  10        4.66        4.92      2.70 o
   7  -2  10        2.84        0.81      2.67 o
  -8  -1  10       37.58       46.15      3.36 o
  -7  -1  10       12.48       18.54      2.43 o
  -6  -1  10       58.40       62.47      3.34 o
  -5  -1  10       71.30       76.82      3.48 o
  -4  -1  10       77.57       85.38      3.59 o
  -3  -1  10      115.18      113.92      3.68 o
  -2  -1  10       61.43       65.50      2.98 o
  -1  -1  10       23.90       24.10      2.17 o
   0  -1  10       29.52       26.51      2.37 o
   1  -1  10       71.39       69.27      3.22 o
   2  -1  10       26.86       26.94      2.55 o
   3  -1  10        7.17        6.78      2.11 o
   4  -1  10       30.43       23.36      2.72 o
   5  -1  10       10.69        8.64      2.28 o
   6  -1  10        5.99        5.55      2.41 o
   7  -1  10        6.44        9.66      2.69 o
   8  -1  10        1.16        0.80      2.57 o
 -10   0  10        8.81       13.23      2.84 o
  -9   0  10        5.04        8.43      2.60 o
  -8   0  10        5.64        7.86      2.52 o
  -7   0  10       22.37       25.43      2.88 o
  -6   0  10       46.12       54.70      3.28 o
  -5   0  10        3.02        4.16      2.08 o
  -4   0  10       10.11       10.57      2.33 o
  -3   0  10       80.83       75.41      3.36 o
  -2   0  10       56.66       50.95      2.83 o
  -1   0  10       99.02       91.28      3.33 o
   0   0  10      116.21      117.86      3.70 o
   1   0  10       27.94       28.12      2.27 o
   2   0  10       72.34       66.28      3.02 o
   3   0  10       23.73       22.43      2.33 o
   4   0  10       26.18       26.14      2.64 o
   5   0  10       32.34       29.42      2.74 o
   6   0  10        6.55       10.04      2.44 o
   7   0  10        4.62        2.34      2.00 o
   8   0  10       13.38       11.37      2.88 o
 -10   1  10        1.68        3.89      2.68 o
  -9   1  10       31.12       27.40      3.11 o
  -8   1  10       37.68       35.29      3.51 o
  -7   1  10       12.45       12.55      2.61 o
  -6   1  10       60.48       61.98      3.58 o
  -5   1  10       71.53       79.21      3.85 o
  -4   1  10       77.35       78.35      3.54 o
  -3   1  10      117.81      112.58      2.43 o
  -2   1  10       60.36       66.52      2.93 o
  -1   1  10       23.62       21.18      2.07 o
   0   1  10       32.28       33.17      2.27 o
   1   1  10       69.39       68.66      3.03 o
   2   1  10       26.79       26.13      2.28 o
   3   1  10        7.16        6.14      1.83 o
   4   1  10       29.41       30.68      2.60 o
   5   1  10       10.80        9.88      2.33 o
   6   1  10        5.61        4.76      2.17 o
   7   1  10        6.46        5.00      2.44 o
   8   1  10        1.20        0.80      2.43 o
  -9   2  10        1.43        5.77      2.59 o
  -8   2  10        7.00        7.46      2.53 o
  -7   2  10       22.93       26.07      3.05 o
  -6   2  10        7.17        6.96      2.35 o
  -5   2  10       57.90       46.88      3.08 o
  -4   2  10       63.32       59.49      2.23 o
  -3   2  10       24.00       23.89      1.78 o
  -2   2  10       68.03       66.29      2.27 o
  -1   2  10      131.34      135.87      3.02 o
   0   2  10       10.26       10.69      1.90 o
   1   2  10       60.01       57.65      3.02 o
   2   2  10       71.93       72.06      3.14 o
   3   2  10        5.69        4.53      1.44 o
   4   2  10       12.95       12.34      1.72 o
   5   2  10       35.07       35.74      2.23 o
   6   2  10        4.42        5.62      3.45 o
   7   2  10        2.99        6.81      3.75 o
  -8   3  10       16.19       16.29      3.20 o
  -7   3  10        1.09        1.65      2.76 o
  -6   3  10       27.79       31.80      2.08 o
  -5   3  10       29.74       27.31      2.03 o
  -4   3  10       16.35       14.33      1.70 o
  -3   3  10       34.29       39.46      2.19 o
  -2   3  10       47.65       51.37      2.29 o
  -1   3  10       10.24        8.80      1.58 o
   0   3  10       38.38       39.04      4.57 o
   1   3  10       61.90       59.29      3.05 o
   2   3  10        1.82        0.56      1.52 o
   6   3  10        7.92        4.34      3.30 o
   7   3  10        3.37        1.44      3.65 o
  -7   4  10        6.26        3.97      2.47 o
  -6   4  10        1.39        1.59      1.74 o
  -5   4  10       11.66        8.00      1.87 o
  -4   4  10       16.16       16.28      2.03 o
  -3   4  10        2.33        0.02      1.83 o
  -2   4  10       22.58       21.56      2.06 o
  -1   4  10        8.80        9.06      1.73 o
   0   4  10        5.29        6.22      2.76 o
   1   4  10       10.80       11.09      2.82 o
   2   4  10       15.26       26.54      3.63 o
  -2   5  10       20.42       26.49      3.38 o
  -1   5  10        2.27        2.06      2.82 o
   0   5  10        6.80       10.49      3.36 o
   2  -4  11       12.26       10.91      2.61 o
   3  -4  11        5.54        5.65      2.35 o
   4  -4  11        0.05       -2.64      2.64 o
  -2  -3  11       38.35       38.04      2.70 o
  -1  -3  11        3.90        4.69      1.88 o
   0  -3  11       10.76       11.12      2.27 o
   1  -3  11       20.16       16.74      2.54 o
   2  -3  11       11.94       12.66      2.72 o
   3  -3  11        3.25        2.14      2.32 o
   4  -3  11        8.12       10.16      2.48 o
   5  -3  11        2.55        3.61      2.66 o
  -5  -2  11        2.36        3.01      1.94 o
  -4  -2  11       10.51        9.07      1.66 o
  -3  -2  11       12.68       13.11      2.04 o
  -2  -2  11       18.74       19.52      2.30 o
  -1  -2  11        1.02        0.14      1.61 o
   0  -2  11        3.84        4.64      1.93 o
   1  -2  11       46.20       41.72      2.96 o
   2  -2  11        1.36        0.37      2.09 o
   3  -2  11       25.39       21.06      2.77 o
   4  -2  11        1.40        3.46      2.22 o
   5  -2  11        4.99        4.74      2.52 o
   6  -2  11        7.28        7.61      2.68 o
  -8  -1  11       20.26       24.54      2.90 o
  -7  -1  11        6.98        8.47      2.31 o
  -6  -1  11       13.24       15.18      2.63 o
  -5  -1  11       57.89       65.67      3.50 o
  -4  -1  11      106.53      111.92      4.11 o
  -3  -1  11       68.16       74.38      3.42 o
  -2  -1  11      167.25      171.02      4.70 o
  -1  -1  11      251.36      248.59      5.62 o
   0  -1  11       73.25       73.12      3.69 o
   1  -1  11      234.06      229.87      5.62 o
   2  -1  11       75.46       75.71      3.59 o
   3  -1  11        6.86        8.15      2.25 o
   4  -1  11       47.18       41.95      3.29 o
   5  -1  11       18.60       16.60      2.68 o
   6  -1  11        4.48        2.76      2.54 o
   7  -1  11        6.99        5.21      2.74 o
 -10   0  11       15.51       15.62      3.21 o
  -9   0  11       18.96       22.06      3.17 o
  -8   0  11        0.14        0.94      2.40 o
  -7   0  11       94.15       99.15      4.41 o
  -6   0  11       52.95       53.15      3.50 o
  -5   0  11       59.64       59.95      3.53 o
  -4   0  11      243.80      252.94      5.98 o
  -3   0  11       16.74       19.34      2.63 o
  -2   0  11      201.42      189.01      4.99 o
  -1   0  11      165.30      172.97      4.74 o
   0   0  11        8.01        7.54      1.98 o
   1   0  11       18.05       19.89      2.04 o
   2   0  11       28.43       24.96      2.34 o
   3   0  11       17.27       17.25      2.15 o
   4   0  11        0.95        1.13      1.84 o
   5   0  11        7.03        6.12      2.11 o
   6   0  11        7.61        7.03      2.38 o
   7   0  11        2.76        0.48      2.18 o
  -9   1  11        6.83        7.37      2.83 o
  -8   1  11       19.66       24.55      3.32 o
  -7   1  11        7.07       10.13      2.67 o
  -6   1  11       12.38       12.60      2.56 o
  -5   1  11       56.43       64.18      3.62 o
  -4   1  11      106.94      106.44      4.26 o
  -3   1  11       66.08       65.52      3.70 o
  -2   1  11      165.22      172.94      3.22 o
  -1   1  11      251.95      252.56      5.55 o
   0   1  11       71.33       74.12      3.42 o
   1   1  11      232.26      226.93      5.32 o
   2   1  11       76.92       74.29      3.48 o
   3   1  11        6.64        4.95      2.03 o
   4   1  11       47.13       47.47      3.03 o
   5   1  11       18.76       17.03      2.60 o
   6   1  11        4.53        4.80      2.23 o
   7   1  11        6.94        2.99      2.39 o
  -8   2  11        0.76        4.99      2.44 o
  -7   2  11       13.28       16.47      2.99 o
  -6   2  11       17.51       21.58      3.16 o
  -5   2  11        2.34        3.60      2.26 o
  -4   2  11       11.20       12.30      1.62 o
  -3   2  11       11.53       11.01      1.58 o
  -2   2  11       18.60       21.73      1.82 o
  -1   2  11        1.05        2.35      1.62 o
   0   2  11        3.31        6.81      1.98 o
   1   2  11       45.88       41.52      2.85 o
   2   2  11        1.16        2.05      1.69 o
   3   2  11       23.98       22.29      2.48 o
   4   2  11        1.34        2.65      1.82 o
   5   2  11        4.80        4.74      1.63 o
   6   2  11        7.06        4.22      3.42 o
   7   2  11        0.48        1.91      3.55 o
  -7   3  11        3.97        0.51      2.69 o
  -6   3  11        8.91        7.99      2.89 o
  -5   3  11       30.46       29.14      2.08 o
  -4   3  11        8.68        9.36      1.66 o
  -3   3  11       14.98       13.27      1.73 o
  -2   3  11       38.28       37.17      2.17 o
  -1   3  11        3.78        3.60      1.49 o
   0   3  11       10.57        9.94      1.65 o
   1   3  11       19.72       21.43      2.43 o
   2   3  11       12.48       10.07      1.91 o
  -6   4  11        1.91        4.54      1.91 o
  -5   4  11        3.14        2.62      1.79 o
  -4   4  11        2.16        3.49      1.68 o
  -3   4  11        6.72        5.41      1.73 o
  -2   4  11        2.42        3.56      1.77 o
  -1   4  11        4.88        5.95      2.50 o
   0   4  11       15.03       19.77      3.17 o
   1   4  11        0.17        6.91      2.86 o
   2   4  11       12.66       24.33      3.40 o
   2  -4  12        0.35       -0.26      2.52 o
   3  -4  12        1.72        0.48      2.76 o
  -2  -3  12       25.76       26.33      2.32 o
  -1  -3  12       42.96       44.17      2.92 o
   0  -3  12        5.51        5.35      2.30 o
   2  -3  12       25.00       20.75      2.81 o
   3  -3  12        5.10        5.38      2.36 o
   4  -3  12        5.95        4.30      2.43 o
  -5  -2  12        8.07        9.52      2.04 o
  -4  -2  12        0.75        0.49      1.72 o
  -3  -2  12       23.43       22.44      2.35 o
  -2  -2  12       18.28       15.21      2.36 o
  -1  -2  12       20.50       17.12      2.32 o
   0  -2  12       21.07       21.22      2.56 o
   1  -2  12       15.73       12.87      2.43 o
   2  -2  12       10.11        9.99      2.63 o
   3  -2  12       22.94       21.55      2.77 o
   4  -2  12        2.55        4.02      2.21 o
   5  -2  12        1.92       -0.81      2.52 o
  -8  -1  12       15.11       17.79      2.98 o
  -7  -1  12       37.14       43.51      3.47 o
  -6  -1  12        0.49        1.65      2.35 o
  -5  -1  12       97.99      101.18      4.33 o
  -4  -1  12       41.27       43.50      3.00 o
  -3  -1  12       16.79       14.87      2.51 o
  -2  -1  12       80.55       77.62      3.60 o
  -1  -1  12       30.55       28.40      2.82 o
   0  -1  12       15.42       12.09      2.30 o
   1  -1  12       44.62       39.96      3.00 o
   2  -1  12       18.69       17.44      2.50 o
   3  -1  12        1.41       -1.73      1.90 o
   4  -1  12       10.38        5.83      2.44 o
   5  -1  12        6.54        4.06      2.51 o
   6  -1  12        0.11        0.85      2.41 o
  -9   0  12        6.57        7.84      2.92 o
  -8   0  12        0.02        0.82      2.39 o
  -7   0  12       14.29       15.08      2.83 o
  -6   0  12        0.37       -0.37      2.15 o
  -5   0  12        0.66        1.77      2.22 o
  -4   0  12        6.49        4.67      2.33 o
  -3   0  12       20.74       21.55      2.45 o
  -2   0  12       39.21       39.25      2.88 o
  -1   0  12        1.76        0.26      1.85 o
   0   0  12       26.71       22.53      2.58 o
   1   0  12       41.72       39.87      2.87 o
   2   0  12        0.03       -0.76      1.86 o
   3   0  12       24.42       22.50      2.55 o
   4   0  12       16.57       15.27      2.62 o
   5   0  12        1.51        0.33      2.14 o
   6   0  12       12.75       11.56      2.63 o
  -8   1  12       15.17       18.61      3.25 o
  -7   1  12       37.73       47.45      3.56 o
  -6   1  12        0.49        1.12      2.21 o
  -5   1  12       98.08       96.19      4.41 o
  -4   1  12       41.95       46.61      3.40 o
  -3   1  12       16.82       14.28      2.32 o
  -2   1  12       82.31       77.52      3.63 o
  -1   1  12       29.70       26.81      2.68 o
   0   1  12       15.33       16.23      2.04 o
   1   1  12       45.27       39.72      2.89 o
   2   1  12       17.72       19.36      2.39 o
   3   1  12        1.37        0.06      1.87 o
   4   1  12       10.32       11.42      2.45 o
   5   1  12        6.52        4.90      2.24 o
   6   1  12        0.11       -1.85      2.36 o
   7   1  12        0.47       -2.71      2.71 o
  -7   2  12        3.26        1.50      2.44 o
  -6   2  12       11.10       17.26      3.01 o
  -5   2  12        8.42        9.21      2.58 o
  -4   2  12        0.68        0.54      2.18 o
  -3   2  12       22.56       25.69      2.74 o
  -2   2  12       19.14       20.55      2.38 o
  -1   2  12       19.81       21.15      1.89 o
   0   2  12       21.91       24.66      2.65 o
   1   2  12       16.50       19.51      2.31 o
   2   2  12        9.83        8.72      1.93 o
   3   2  12       23.55       20.40      2.38 o
   4   2  12        2.79        3.48      2.05 o
   5   2  12        1.91        1.51      2.09 o
  -6   3  12        0.16        1.05      2.55 o
  -5   3  12       16.25       21.55      3.10 o
  -4   3  12       36.55       35.95      2.34 o
  -3   3  12        3.89        6.36      1.68 o
  -2   3  12       25.93       24.69      2.05 o
  -1   3  12       42.75       47.44      3.93 o
   0   3  12        5.54        7.95      1.66 o
   1   3  12       16.95       21.40      3.05 o
   2   3  12       25.07       23.57      2.60 o
  -5   4  12        7.50        8.42      2.72 o
  -4   4  12        0.81       -0.86      1.91 o
  -3   4  12        7.35        8.21      3.73 o
  -2   4  12        9.56        8.58      2.01 o
  -1   4  12        0.15       -1.60      2.62 o
   0   4  12        6.44        6.90      3.06 o
   1   4  12        2.97        4.94      3.04 o
  -1  -3  13       19.57       21.43      2.63 o
   0  -3  13        7.37       12.01      2.72 o
   1  -3  13        3.49        6.08      2.49 o
   2  -3  13       13.67       10.90      3.01 o
   3  -3  13        6.68        7.55      2.72 o
  -5  -2  13       27.79       29.00      2.67 o
  -4  -2  13        4.74        4.92      2.12 o
  -3  -2  13       18.03       16.64      2.52 o
  -2  -2  13       42.12       34.33      2.92 o
  -1  -2  13        9.14        3.94      2.05 o
   0  -2  13       13.48       12.41      2.34 o
   1  -2  13       39.51       35.31      3.13 o
   2  -2  13        2.33        2.38      2.28 o
   3  -2  13        8.22        8.08      2.32 o
   4  -2  13        7.00        8.83      2.49 o
  -7  -1  13       18.47       19.43      3.04 o
  -6  -1  13        3.71        3.01      2.58 o
  -5  -1  13       24.22       25.19      2.84 o
  -4  -1  13       11.22        7.95      2.16 o
  -3  -1  13        1.02        1.69      2.13 o
  -2  -1  13       18.33       14.17      2.27 o
  -1  -1  13       16.81       14.52      2.49 o
   0  -1  13        9.42        5.59      2.07 o
   1  -1  13        2.91        4.11      1.93 o
   2  -1  13       12.53       12.59      2.39 o
   3  -1  13       14.43       12.57      2.73 o
   4  -1  13        0.68        1.09      2.44 o
   5  -1  13       11.00        6.09      2.60 o
  -8   0  13       17.85       18.84      3.31 o
  -7   0  13       10.12       11.23      2.82 o
  -6   0  13        0.24        0.11      2.35 o
  -5   0  13       56.02       66.23      3.98 o
  -4   0  13       22.24       24.28      2.92 o
  -3   0  13        8.15        5.77      2.24 o
  -2   0  13       33.78       37.22      3.05 o
  -1   0  13       21.53       23.08      2.64 o
   0   0  13       21.41       18.24      2.46 o
   1   0  13       25.14       30.37      2.75 o
   2   0  13        2.24        3.15      1.69 o
   3   0  13       10.98       16.29      2.49 o
   4   0  13        0.23        1.54      2.02 o
   5   0  13        0.01       -1.97      2.36 o
  -7   1  13       18.49       23.82      3.19 o
  -6   1  13        3.32        0.59      2.45 o
  -5   1  13       24.36       29.56      3.23 o
  -4   1  13       11.47       13.23      2.55 o
  -3   1  13        0.82       -0.66      2.06 o
  -2   1  13       18.30       15.27      2.42 o
  -1   1  13       17.33       23.14      2.38 o
   0   1  13       10.23       11.77      2.18 o
   1   1  13        3.12        1.89      1.87 o
   2   1  13       13.19       10.68      2.22 o
   3   1  13       14.54       14.70      2.38 o
   4   1  13        0.72        1.76      2.02 o
   5   1  13       11.00        8.50      2.46 o
   6   1  13        4.70        3.96      2.50 o
  -6   2  13        9.14        8.62      2.92 o
  -5   2  13       28.30       33.18      3.01 o
  -4   2  13        4.73        6.93      2.19 o
  -3   2  13       18.26       15.85      2.51 o
  -2   2  13       42.71       41.16      3.14 o
  -1   2  13        9.07        8.25      1.97 o
   0   2  13       13.29       15.06      1.78 o
   1   2  13       39.00       39.08      3.07 o
   2   2  13        2.39        4.06      2.31 o
   3   2  13        8.06        8.06      2.18 o
   4   2  13        7.11        7.65      2.37 o
  -5   3  13        7.85        5.83      2.68 o
  -4   3  13       19.29       26.22      3.31 o
  -3   3  13        1.80        2.76      2.45 o
  -2   3  13        3.72        4.60      1.78 o
  -1   3  13       19.53       26.18      2.16 o
   0   3  13        7.63       10.24      1.87 o
   1   3  13        3.64        5.51      1.71 o
  -4   4  13        0.57       -0.62      3.02 o
  -3   4  13       10.37        9.23      2.05 o
  -2   4  13       11.31        9.06      2.41 o
  -1   4  13        1.62        1.17      3.15 o
  -1  -3  14       17.13       16.24      2.83 o
   0  -3  14        6.50        8.91      2.55 o
   1  -3  14        2.55        1.39      2.58 o
  -4  -2  14       14.86       16.15      2.50 o
  -3  -2  14        2.93        2.42      1.99 o
  -2  -2  14       17.26       17.48      2.62 o
  -1  -2  14       14.70       15.73      2.65 o
   0  -2  14        1.88        3.46      2.16 o
   1  -2  14        6.45        2.30      2.14 o
   2  -2  14        3.90        0.71      2.28 o
   3  -2  14        1.37        2.04      2.38 o
  -7  -1  14       10.76       10.99      2.82 o
  -6  -1  14        4.69        2.04      2.50 o
  -5  -1  14        0.46        4.97      2.12 o
  -4  -1  14        6.37        4.64      2.42 o
  -3  -1  14       21.99       25.36      2.89 o
  -2  -1  14        1.03        0.01      1.88 o
  -1  -1  14       12.05       12.38      2.54 o
   0  -1  14       23.71       20.36      2.65 o
   1  -1  14        1.54       -0.14      1.95 o
   2  -1  14       11.95       13.58      2.62 o
   3  -1  14       14.31       11.58      2.62 o
  -7   0  14       10.12        9.42      3.22 o
  -6   0  14        1.02        2.65      2.63 o
  -5   0  14       46.91       44.71      3.67 o
  -4   0  14        8.60        8.34      2.60 o
  -3   0  14        5.14        7.01      2.34 o
  -2   0  14       25.81       26.65      2.79 o
  -1   0  14       12.16       14.31      2.47 o
   0   0  14        1.78        0.87      2.08 o
   1   0  14       14.98       11.52      2.29 o
   2   0  14        9.64       10.50      2.12 o
   3   0  14        0.43        0.26      2.07 o
   4   0  14        6.92        5.53      2.54 o
  -6   1  14        4.71        7.51      3.00 o
  -5   1  14        0.48        3.49      2.45 o
  -4   1  14        6.50       10.78      2.59 o
  -3   1  14       21.84       17.00      2.73 o
  -2   1  14        1.05        3.63      2.05 o
  -1   1  14       11.97       15.17      2.38 o
   0   1  14       23.65       21.72      2.55 o
   1   1  14        1.55        3.71      2.00 o
   2   1  14       11.86       10.18      2.40 o
   3   1  14       14.30       13.96      2.50 o
   4   1  14        0.21        4.34      2.38 o
  -5   2  14       22.14       24.22      3.17 o
  -4   2  14       14.66       16.12      3.02 o
  -3   2  14        3.05        2.95      2.54 o
  -2   2  14       17.28       14.40      2.66 o
  -1   2  14       14.22       18.38      2.81 o
   0   2  14        2.00        4.00      2.12 o
   1   2  14        6.34        6.75      2.25 o
   2   2  14        3.66        4.27      2.16 o
   3   2  14        1.46        0.52      2.41 o
   4   2  14        2.99        4.13      2.58 o
  -3   3  14        3.89        4.03      2.83 o
  -2   3  14        1.47        1.07      2.47 o
  -1   3  14       17.25       18.69      2.14 o
   0   3  14        6.78        9.08      1.96 o
   1   3  14        2.53        5.06      1.96 o
  -1  -3  15        0.56       -0.17      2.65 o
  -4  -2  15        7.12        7.66      2.69 o
  -3  -2  15        0.43       -2.39      2.39 o
  -2  -2  15        7.18        8.80      2.57 o
  -1  -2  15       12.29       11.81      2.94 o
   0  -2  15        2.71        5.72      2.49 o
  -5  -1  15        9.31       13.04      2.93 o
  -4  -1  15        1.64        3.97      2.59 o
  -3  -1  15       22.37       23.44      2.82 o
  -2  -1  15        4.02        2.83      2.64 o
  -1  -1  15        3.29        1.83      2.17 o
   0  -1  15       17.50       15.81      2.57 o
   1  -1  15        3.97        6.44      2.60 o
   2  -1  15        6.65        8.36      2.57 o
  -5   0  15       29.60       30.77      3.41 o
  -4   0  15       11.42       14.10      2.98 o
  -3   0  15        0.18        0.45      2.13 o
  -2   0  15       22.01       26.15      3.19 o
  -1   0  15       20.21       15.52      2.47 o
   0   0  15        0.28        1.16      2.13 o
   1   0  15        5.22        4.76      2.17 o
   2   0  15        9.45        7.67      2.25 o
  -4   1  15        1.62        5.42      2.40 o
  -3   1  15       22.13       26.10      2.99 o
  -2   1  15        3.94        4.94      2.27 o
  -1   1  15        3.35        5.03      2.19 o
   0   1  15       17.19       14.55      2.61 o
   1   1  15        3.80        5.40      2.27 o
   2   1  15        6.61        4.25      2.57 o
  -2   2  15        6.82       10.04      2.54 o
  -1   2  15       12.20       18.75      2.91 o
   0   2  15        2.77        5.26      2.44 o
   1   2  15        4.43        4.14      2.36 o
 
